# Supplementary material for: Quantifying Anuran Microhabitat Use to Infer the Potential for Parasite Transmission between Invasive Cane Toads and Two Species of Australian Native Frogs
Source: PLoS One. 2014 Sep 4;9(9):e106996. doi: 10.1371/journal.pone.0106996 (PMC4154782; doi:10.1371/journal.pone.0106996)
Supplement: File S1 — Supporting Tables. Proportion of records of each anuran species per microhabitat type for each area and environment type (Table S1), microhabitat used by the three anuran species (Table S2), nearest neighbor species and distance at daytime (Table S3) and nighttime (Table S4) for non-tracked individuals and radio-tracked individuals (Table S5) in the Northern Territory and in the Kimberley, Western Australia. (XLS) [file pone.0106996.s001.xls]

## Sheet: Table S1
Area, time, enviro	microhabitat, height (cm)	Proportion of records/individuals
Floodplain, day, anthro
	crevice<30	under_vegetation<30	crevice>_70	arboreal>_70
BM	0.333333	0.666667	x	x
LC	0	0.125	0.5	0.375
Floodplain, night, anthro
	open_ground<30	grass_and_leaf_litter<30	arboreal<30	arboreal>_70	arboreal>31<70	crevice>_70	open_ground>31<70	open_ground>31<70
BM	0.798319	0.201681	x	x	x	0	0	0
LC	0.0721649	0.0103093	0.134021	0.443299	0.298969	0.0206186	0.0206186	0.0103093
Floodplain natural day
	arboreal>_70	arboreal>31<70	under_vegetation<30	grass_and_leaf_litter<30
BM	x	x	0.1	0.9
LC	0.375	0.125	0	0
Floodplain natural night
	open_ground<30	grass_and_leaf_litter<30	grass_and_leaf_litter>31<70	under_vegetation<30	arboreal<30	arboreal>_70	arboreal>31<70
BM	0.206897	0.689655	0.0344828	0.0689655	x	x	x
LC	0.0116279	0.0581395	0.0232558	0	0.360465	0.348837	0.197674
Kimberley, Anthro, day
	crevice<30	grass_and_leaf_litter<30	open_ground<30	under_vegetation<30	arboreal>_70	crevice>_70	crevice>31<70
BM	0.333333	0.166667	0.166667	0.333333	x	x	x
LC				0.105263	0	0.263158	0.368421
LS				0	0.142857	0.857143	0
Kimberley anthro night
	grass_and_leaf_litter<30	open_ground<30	open_ground>_70	open_ground>31<70	arboreal<30	arboreal>_70	arboreal>31<70	water<30	under_vegetation<30	water>_70
BM	0.360465	0.616279	0.0116279	0.0116279	x	x	x	0	0	x
LC	0.0526316	0.333333	0.0350877	0.0701754	0.105263	0.350877	0.0350877	0.0175439	0	0
LS	0.0327869	0.344262	0.0655738	0	0.0983607	0.278689	0.131148	0.0163934	0.0163934	0.0163934
Kimberley natural day
	grass_and_leaf_litter<30	grass_and_leaf_litter>_70	open_ground<30	under_vegetation<30	arboreal<30	arboreal>_70	arboreal>31<70	crevice>_70	crevice>31<70
BM	0.25	0.0833333	0.0833333	0.583333	x	x	x	x	0
LS	0	0	0	0	0.0487805	0.756098	0.0243902	0.146341	0.0243902
Kimberley natural night
	crevice<30	grass_and_leaf_litter<30	open_ground<30	open_ground>_70	water<30	arboreal>31<70	open_ground>31<70	under_vegetation<30	arboreal>_70	crevice>70
BM	0.0869565	0.0434783	0.695652	0.0434783	0.130435	x	0	0	x	x
LC	0	0	0.166667	0.166667	0	0.166667	0.166667	0.166667	0.166667	0
LS	0	0	0.333333	0.291667	0	0.0416667	0.0416667	0	0.125	0.166667

## Sheet: Table S2
Type of environment	Species	original substrate	ID	Time	substrate category	Substrate height (cm)
Anthropogenic	LC	inside plastic rain pipe	LC77	day	artificial crevice	300
Anthropogenic	LC	inside plastic rain pipe	LC78	day	artificial crevice	300
Anthropogenic	RM	inside drain that links tap in the back of my flat to septic	BM-track-2	day	artificial crevice	-20
Anthropogenic	LC	inside meganally handle hole	LC-track0a	day	artificial crevice	139
Anthropogenic	LC	between wall sheets in the forest toillet	LC-track14	day	artificial crevice	180
Anthropogenic	LC	branch	LC-track40b	day	shrub/tree	400
Anthropogenic	LC	hollow	LC-track0b	day	shrub/tree	265
Anthropogenic	LC	hollow	LC-track40a	day	shrub/tree	500
Anthropogenic	LC	leaf litter	LC-track20	day	under leaf litter/log	0
Anthropogenic	RM	under grass	BM-track1	day	under grass/shrubs	0
Anthropogenic	RM	under grass	BM-track3	day	under grass/shrubs	0
Anthropogenic	LC	inside pole for toillet sign	LC98	night	artificial crevice	100
Anthropogenic	LC	inside pole for toillet sign	LC97	night	artificial crevice	100
Anthropogenic	RM	bare soil near walls of lab backdoor	BM119	night	bare	0
Anthropogenic	RM	bare soil	BM120	night	bare	0
Anthropogenic	RM	bare soil	BM121	night	bare	0
Anthropogenic	RM	bare soil	BM122	night	bare	0
Anthropogenic	RM	bare soil	BM123	night	bare	0
Anthropogenic	RM	gravel track	BM28	night	bare	0
Anthropogenic	RM	bare ground soil	BM114	night	bare	0
Anthropogenic	RM	bare soil under demountable	BM115	night	bare	0
Anthropogenic	RM	bare soil	BM116	night	bare	0
Anthropogenic	RM	bare ground	BM1	night	bare	0
Anthropogenic	RM	gravel beside rd	BM133	night	bare	0
Anthropogenic	RM	bare ground	BM2	night	bare	0
Anthropogenic	RM	bare ground	BM3	night	bare	0
Anthropogenic	RM	bare ground	BM4	night	bare	0
Anthropogenic	RM	bare ground	BM6	night	bare	0
Anthropogenic	RM	bare ground	BM7	night	bare	0
Anthropogenic	RM	bare soil	BM103	night	bare	0
Anthropogenic	RM	sand	BM104	night	bare	0
Anthropogenic	RM	bare soil nr fence	BM106	night	bare	0
Anthropogenic	LC	tree branch	LC84	night	shrub/tree	100
Anthropogenic	LC	tree branch	LC79	night	shrub/tree	300
Anthropogenic	LC	tree branch	LC80	night	shrub/tree	400
Anthropogenic	LC	tree branch nr lab door	LC136	night	shrub/tree	186
Anthropogenic	LC	fallen branch	LC8	night	fallen branch	5
Anthropogenic	LC	tree branch (mango)	LC83	night	shrub/tree	290
Anthropogenic	LC	tree branch	LC132	night	shrub/tree	250
Anthropogenic	LC	palm tree steam	LC89	night	shrub/tree	100
Anthropogenic	LC	tree branch	LC134	night	shrub/tree	210
Anthropogenic	LC	horizontal tree branch	LC122	night	shrub/tree	125
Anthropogenic	LC	fallen palm frond	LC73	night	fallen branch	61
Anthropogenic	LC	fallen palm frond	LC76	night	fallen branch	37
Anthropogenic	LC	branch	LC-track0a	night	shrub/tree	30
Anthropogenic	LC	branch	LC-track0b	night	shrub/tree	15
Anthropogenic	LC	branch	LC-track20	night	shrub/tree	86
Anthropogenic	LC	branch	LC-track40a	night	shrub/tree	280
Anthropogenic	LC	branch	LC-track40b	night	shrub/tree	600
Anthropogenic	LC	roof of metal shed	LC119	night	flat surface	215
Anthropogenic	LC	top of metal water tank	LC120	night	flat surface	300
Anthropogenic	LC	top of metal water tank	LC121	night	flat surface	300
Anthropogenic	LC	wood handrail	LC35	night	flat surface	152
Anthropogenic	LC	mesh of mega nally	LC137	night	flat surface	73
Anthropogenic	LC	wood handrail	LC33	night	flat surface	152
Anthropogenic	LC	roof	LC93	night	flat surface	600
Anthropogenic	LC	plastic, top of upside down pile of mega nallies	LC138	night	flat surface	150
Anthropogenic	LC	on a gutter nr kitcheen window	LC86	night	flat surface	78
Anthropogenic	LC	on top window frame kitcheen	LC87	night	flat surface	250
Anthropogenic	LC	brick window edge	LC131	night	flat surface	175
Anthropogenic	LC	top roof	LC70	night	flat surface	650
Anthropogenic	LC	top of plastic rain gutter	LC72	night	flat surface	215
Anthropogenic	LC	Hose reel box (top) vertical	LC123	night	flat surface	177
Anthropogenic	LC	top lid vertical gutter	LC124	night	flat surface	300
Anthropogenic	LC	top of the vertical gutter lid	LC125	night	flat surface	35
Anthropogenic	LC	aluminium top of bebedouro	LC129	night	flat surface	98.5
Anthropogenic	LC	top of the vertical fire hose reel	LC128	night	flat surface	80
Anthropogenic	RM	fresh cow poo	BM10	night	fresh cow poop	0
Anthropogenic	RM	fresh cow poo	BM8	night	fresh cow poop	0
Anthropogenic	RM	fresh cow poo	BM9	night	fresh cow poop	0
Anthropogenic	RM	fresh cow poo	BM11	night	fresh cow poop	0
Anthropogenic	RM	fresh cow poo	BM12	night	fresh cow poop	0
Anthropogenic	RM	fresh cow poo	BM13	night	fresh cow poop	0
Anthropogenic	RM	on ground	BM64	night	grass	0
Anthropogenic	RM	on ground	BM65	night	grass	0
Anthropogenic	RM	grass 2cm	BM126	night	grass	0
Anthropogenic	RM	grass 2cm	BM127	night	grass	0
Anthropogenic	RM	short grass	BM29	night	grass	0
Anthropogenic	RM	short grass	BM30	night	grass	0
Anthropogenic	RM	short grass	BM31	night	grass	0
Anthropogenic	RM	on matted grass	BM71	night	grass	0
Anthropogenic	RM	grass	BM5	night	grass	0
Anthropogenic	RM	hay matt	BM72	night	grass	0
Anthropogenic	RM	1cm grass	BM132	night	grass	0
Anthropogenic	RM	grass	BM97	night	grass	0
Anthropogenic	RM	grass	BM98	night	grass	0
Anthropogenic	RM	grass	BM99	night	grass	0
Anthropogenic	RM	grass	BM100	night	grass	0
Anthropogenic	RM	grass	BM101	night	grass	0
Anthropogenic	LC	falling palm frond	LC85	night	shrub/tree	250
Anthropogenic	LC	espada de São Jorge leaf	LC133	night	shrub/tree	50
Anthropogenic	LC	leaf litter	LC67	night	leaf litter	0
Anthropogenic	RM	leaf litter	BM128	night	leaf litter	0
Anthropogenic	RM	leaf litter	BM129	night	leaf litter	0
Anthropogenic	RM	leaf litter + spare grass 1cm	BM130	night	leaf litter	0
Anthropogenic	RM	bare ground with leaf litter	BM131	night	leaf litter	0
Anthropogenic	RM	leaf litter	BM102	night	leaf litter	0
Anthropogenic	RM	leaf litter around fence	BM110	night	leaf litter	0
Anthropogenic	RM	garden bark litter	BM111	night	leaf litter	0
Anthropogenic	RM	leaf litter	BM-track3	night	leaf litter	0
Anthropogenic	RM	concrete at lab backdoor	BM124	night	paved	6
Anthropogenic	RM	concrete floor nr workshop door	BM125	night	paved	0
Anthropogenic	RM	ceramic tile	BM73	night	paved	0
Anthropogenic	RM	ceramic tile	BM74	night	paved	0
Anthropogenic	RM	ceramic tile	BM75	night	paved	0
Anthropogenic	RM	ceramic tile	BM76	night	paved	0
Anthropogenic	RM	ceramic tile	BM77	night	paved	0
Anthropogenic	RM	ceramic tile	BM78	night	paved	0
Anthropogenic	RM	ceramic tile	BM79	night	paved	0
Anthropogenic	RM	ceramic tile	BM80	night	paved	0
Anthropogenic	RM	ceramic tile	BM81	night	paved	0
Anthropogenic	RM	ceramic tile	BM82	night	paved	0
Anthropogenic	RM	ceramic tile	BM83	night	paved	0
Anthropogenic	RM	ceramic tile	BM84	night	paved	0
Anthropogenic	RM	ceramic tile	BM85	night	paved	0
Anthropogenic	RM	ceramic tile	BM86	night	paved	0
Anthropogenic	RM	ceramic tile	BM87	night	paved	0
Anthropogenic	RM	ceramic tile	BM88	night	paved	0
Anthropogenic	RM	ceramic tile	BM89	night	paved	0
Anthropogenic	RM	ceramic tile	BM90	night	paved	0
Anthropogenic	RM	ceramic tile	BM91	night	paved	0
Anthropogenic	RM	ceramic tile	BM92	night	paved	0
Anthropogenic	RM	ceramic tile	BM93	night	paved	0
Anthropogenic	RM	ceramic tile	BM94	night	paved	0
Anthropogenic	RM	ceramic tile	BM95	night	paved	0
Anthropogenic	RM	ceramic tile	BM96	night	paved	0
Anthropogenic	LC	on concrete seat under shelter for monsoon walk	LC99	night	paved	60
Anthropogenic	RM	on concrete floor varandah	BM66	night	paved	5
Anthropogenic	RM	concrete floor	BM32	night	paved	0
Anthropogenic	RM	concrete floor	BM33	night	paved	0
Anthropogenic	RM	leaf litter and concrete floor under floodlight	BM34	night	paved	0
Anthropogenic	RM	leaf litter and concrete floor under floodlight	BM35	night	paved	0
Anthropogenic	RM	leaf litter and concrete floor under floodlight	BM36	night	paved	0
Anthropogenic	RM	leaf litter and concrete floor under floodlight	BM37	night	paved	0
Anthropogenic	RM	leaf litter and concrete floor under floodlight	BM38	night	paved	0
Anthropogenic	RM	leaf litter and concrete floor under floodlight	BM39	night	paved	0
Anthropogenic	RM	leaf litter and concrete floor under floodlight	BM40	night	paved	0
Anthropogenic	RM	leaf litter and concrete floor under floodlight	BM41	night	paved	0
Anthropogenic	RM	leaf litter and concrete floor under floodlight	BM42	night	paved	0
Anthropogenic	RM	leaf litter and concrete floor under floodlight	BM43	night	paved	0
Anthropogenic	RM	leaf litter and concrete floor under floodlight	BM44	night	paved	0
Anthropogenic	RM	leaf litter and concrete floor under floodlight	BM45	night	paved	0
Anthropogenic	RM	leaf litter and concrete floor under floodlight	BM46	night	paved	0
Anthropogenic	RM	leaf litter and concrete floor under floodlight	BM47	night	paved	0
Anthropogenic	RM	leaf litter and concrete floor under floodlight	BM48	night	paved	0
Anthropogenic	RM	leaf litter and concrete floor under floodlight	BM49	night	paved	0
Anthropogenic	RM	leaf litter and concrete floor under floodlight	BM50	night	paved	0
Anthropogenic	RM	leaf litter and concrete floor under floodlight	BM51	night	paved	0
Anthropogenic	RM	leaf litter and concrete floor under floodlight	BM52	night	paved	0
Anthropogenic	RM	leaf litter and concrete floor under floodlight	BM53	night	paved	0
Anthropogenic	RM	leaf litter and concrete floor under floodlight	BM54	night	paved	0
Anthropogenic	RM	leaf litter and concrete floor under floodlight	BM55	night	paved	0
Anthropogenic	RM	leaf litter and concrete floor under floodlight	BM56	night	paved	0
Anthropogenic	RM	leaf litter and concrete floor under floodlight	BM57	night	paved	0
Anthropogenic	RM	leaf litter and concrete floor under floodlight	BM58	night	paved	0
Anthropogenic	RM	leaf litter and concrete floor under floodlight	BM59	night	paved	0
Anthropogenic	RM	leaf litter and concrete floor under floodlight	BM60	night	paved	0
Anthropogenic	RM	leaf litter and concrete floor under floodlight	BM61	night	paved	0
Anthropogenic	RM	leaf litter and concrete floor under floodlight	BM62	night	paved	0
Anthropogenic	RM	on concrete floor varandah	BM67	night	paved	5
Anthropogenic	RM	concrete floor behind workshop	BM117	night	paved	0
Anthropogenic	RM	concrete patch at lab back room door	BM118	night	paved	8
Anthropogenic	RM	bitumen/pebble at car park	BM112	night	paved	0
Anthropogenic	LC	on bitumen rd	LC115	night	paved	0
Anthropogenic	LC	on bitumen rd	LC116	night	paved	0
Anthropogenic	LC	on bitumen rd	LC117	night	paved	0
Anthropogenic	RM	concrete floor	BM113	night	paved	0
Anthropogenic	RM	concrete floor	BM63	night	paved	10.5
Anthropogenic	RM	concrete	BM105	night	paved	6.5
Anthropogenic	LC	on bitumen rd	LC105	night	paved	0
Anthropogenic	LC	on bitumen rd	LC106	night	paved	0
Anthropogenic	RM	bitumen at sports square	BM107	night	paved	0
Anthropogenic	LC	on bitumen rd	LC107	night	paved	0
Anthropogenic	RM	bitumen at sports square	BM108	night	paved	0
Anthropogenic	RM	concrete around fence pole	BM109	night	paved	1
Anthropogenic	RM	top concrete lid for septic tank	BM-track-2	night	paved	2
Anthropogenic	RM	concrete path that holds power pole	BM-track1	night	paved	0
Anthropogenic	LC	concrete rock	LC68	night	rock	24
Anthropogenic	LC	granite rock	LC141	night	rock	39
Anthropogenic	LC	metal yard bar	LC3	night	tubular surface	75
Anthropogenic	LC	metal yard bar	LC4	night	tubular surface	31
Anthropogenic	LC	metal yard bar	LC5	night	tubular surface	30
Anthropogenic	LC	metal yard bar	LC6	night	tubular surface	52
Anthropogenic	LC	metal yard bar	LC7	night	tubular surface	30
Anthropogenic	LC	metal yard bar	LC10	night	tubular surface	90
Anthropogenic	LC	metal yard bar	LC9	night	tubular surface	27
Anthropogenic	LC	on pipe under house structure	LC88	night	tubular surface	240
Anthropogenic	LC	top of pole that marks parking area	LC102	night	tubular surface	85
Anthropogenic	LC	metal yard bar	LC11	night	tubular surface	18
Anthropogenic	LC	metal yard bar	LC12	night	tubular surface	38
Anthropogenic	LC	metal yard bar	LC13	night	tubular surface	44
Anthropogenic	LC	side of pole that marks parking area	LC103	night	tubular surface	50
Anthropogenic	LC	top of pole that marks parking area	LC104	night	tubular surface	90
Anthropogenic	LC	Horizontal metal bar (shed wall)	LC118	night	tubular surface	300
Anthropogenic	LC	metal yard bar	LC14	night	tubular surface	52
Anthropogenic	LC	metal yard bar	LC15	night	tubular surface	21
Anthropogenic	LC	metal yard bar	LC16	night	tubular surface	103
Anthropogenic	LC	metal yard bar	LC1	night	tubular surface	40
Anthropogenic	LC	plastic edge of mega nally	LC135	night	tubular surface	90
Anthropogenic	LC	metal yard bar	LC2	night	tubular surface	170
Anthropogenic	LC	handrail for stairs	LC71	night	tubular surface	193
Anthropogenic	LC	metal yard bar	LC17	night	tubular surface	42
Anthropogenic	LC	metal yard bar	LC18	night	tubular surface	42
Anthropogenic	LC	metal yard bar	LC19	night	tubular surface	35
Anthropogenic	LC	metal yard bar	LC20	night	tubular surface	63
Anthropogenic	LC	metal yard bar	LC21	night	tubular surface	60
Anthropogenic	LC	star pick	LC22	night	tubular surface	100
Anthropogenic	LC	metal structure under house	LC74	night	tubular surface	34
Anthropogenic	LC	edge of plant pot	LC75	night	tubular surface	13
Anthropogenic	LC	metal bar gate	LC127	night	tubular surface	35
Anthropogenic	LC	metal yard bar	LC23	night	tubular surface	60
Anthropogenic	LC	metal pole	LC142	night	tubular surface	27
Anthropogenic	LC	metal yard bar	LC24	night	tubular surface	90
Anthropogenic	LC	metal yard bar	LC25	night	tubular surface	57
Anthropogenic	LC	metal yard bar	LC26	night	tubular surface	68
Anthropogenic	LC	side of metal pole	LC144	night	tubular surface	27
Anthropogenic	LC	top of a gate	LC130	night	tubular surface	140
Anthropogenic	LC	metal yard bar	LC27	night	tubular surface	80
Anthropogenic	LC	metal yard bar	LC28	night	tubular surface	51
Anthropogenic	LC	metal yard bar	LC29	night	tubular surface	80
Anthropogenic	LC	metal yard bar	LC30	night	tubular surface	17
Anthropogenic	LC	metal yard bar	LC31	night	tubular surface	23
Anthropogenic	LC	top metal pole	LC145	night	tubular surface	67
Anthropogenic	LC	metal yard bar	LC32	night	tubular surface	60
Anthropogenic	LC	top metal pole	LC146	night	tubular surface	62
Anthropogenic	LC	side of metal pole	LC147	night	tubular surface	31
Anthropogenic	LC	vertical ion wall; supported by 2cm diameter PVC tube	LC126	night	wall	250
Natural	LC	tree branch	LC165	day	shrub/tree	180
Natural	LC	inside mud nest in a paperbark branch	LC96	day	shrub/tree	500
Natural	LC	hollow	LC-track13	day	shrub/tree	250
Natural	LC	dead tree hollow	LC-track15	day	shrub/tree	60
Natural	LC	leaf	LC-track16	day	shrub/tree	170
Natural	RM	leaf litter	BM-track-4	day	under leaf litter/log	0
Natural	RM	leaf litter	BM-track10	day	under leaf litter/log	0
Natural	RM	leaf litter	BM-track11	day	under leaf litter/log	0
Natural	RM	leaf litter	BM-track12	day	under leaf litter/log	0
Natural	RM	leaf litter	BM-track5	day	under leaf litter/log	0
Natural	RM	leaf litter	BM-track7	day	under leaf litter/log	0
Natural	RM	leaf litter	BM-track9	day	under leaf litter/log	0
Natural	LC	tree	LC-track1	day	shrub/tree	500
Natural	LC	tree	LC-track10	day	shrub/tree	1000
Natural	LC	tree	LC-track2	day	shrub/tree	700
Natural	RM	under shrubs	BM-track10	day	under grass/shrubs	0
Natural	RM	under log	BM-track6	day	under leaf litter/log	0
Natural	RM	inside fallen rotting log	BM-track8	day	under leaf litter/log	0
Natural	RM	on bare track	BM69	night	bare	0
Natural	RM	on pebble track	BM70	night	bare	0
Natural	RM	gravel track	BM21	night	bare	0
Natural	RM	gravel track	BM14	night	bare	0
Natural	RM	gravel track	BM23	night	bare	0
Natural	RM	gravel track	BM19	night	bare	0
Natural	LC	paperbark root	LC174	night	bare	20
Natural	LC	shrub branch	LC169	night	shrub/tree	70
Natural	LC	shrub branch	LC170	night	shrub/tree	70
Natural	LC	shrub branch	LC166	night	shrub/tree	70
Natural	LC	shrub branch	LC167	night	shrub/tree	70
Natural	LC	shrub branch	LC168	night	shrub/tree	70
Natural	LC	branch	LC36	night	shrub/tree	16
Natural	LC	fallen branch	LC37	night	fallen branch	10.3
Natural	LC	on shrub branch	LC95	night	shrub/tree	105
Natural	LC	fallen branch	LC38	night	fallen branch	13.8
Natural	LC	on shrub branch	LC100	night	shrub/tree	40
Natural	LC	on lianna branch	LC101	night	shrub/tree	80
Natural	LC	tree branch	LC139	night	shrub/tree	203
Natural	LC	fallen branch	LC39	night	fallen branch	10.1
Natural	LC	branch	LC185	night	shrub/tree	50
Natural	LC	on shrub branch	LC114	night	shrub/tree	40
Natural	LC	branch on ground	LC187	night	shrub/tree	60
Natural	LC	tree branch	LC171	night	shrub/tree	180
Natural	LC	tree branch	LC172	night	shrub/tree	100
Natural	LC	fallen branch	LC52	night	fallen branch	3
Natural	LC	fallen branch	LC53	night	fallen branch	16
Natural	LC	fallen branch	LC54	night	fallen branch	25
Natural	LC	paperbark tree branch	LC140	night	shrub/tree	600
Natural	LC	branch on ground	LC180	night	fallen branch	3
Natural	LC	fallen branch	LC55	night	fallen branch	14
Natural	LC	branch on ground	LC179	night	fallen branch	3
Natural	LC	branch on ground	LC175	night	fallen branch	3
Natural	LC	fallen branch	LC41	night	fallen branch	28
Natural	LC	branch on ground	LC176	night	fallen branch	24
Natural	LC	branch	LC183	night	shrub/tree	70
Natural	LC	fallen branch	LC56	night	fallen branch	8
Natural	LC	fallen branch	LC42	night	fallen branch	28
Natural	LC	fallen branch	LC57	night	fallen branch	26
Natural	LC	on seedling	LC94	night	fallen branch	24
Natural	LC	tree branch	LC173	night	fallen branch	160
Natural	LC	seedling	LC177	night	fallen branch	40
Natural	LC	fallen branch	LC58	night	fallen branch	110
Natural	LC	fallen branch	LC59	night	fallen branch	9.5
Natural	LC	fallen branch	LC60	night	fallen branch	18
Natural	LC	dry branch on ground	LC143	night	fallen branch	38
Natural	LC	fallen branch	LC45	night	fallen branch	18
Natural	LC	branch	LC61	night	shrub/tree	29
Natural	LC	fallen branch	LC46	night	fallen branch	5.5
Natural	LC	fallen branch	LC62	night	fallen branch	5.4
Natural	LC	tree branch	LC178	night	shrub/tree	50
Natural	LC	fallen branch	LC47	night	fallen branch	24
Natural	LC	branch on ground	LC63	night	fallen branch	15
Natural	LC	on shrub branch	LC148	night	shrub/tree	80
Natural	LC	on shrub branch	LC149	night	shrub/tree	80
Natural	LC	on shrub branch	LC150	night	shrub/tree	130
Natural	LC	on shrub branch	LC151	night	shrub/tree	130
Natural	LC	on shrub branch	LC152	night	shrub/tree	100
Natural	LC	on shrub branch	LC153	night	shrub/tree	130
Natural	LC	on shrub branch	LC154	night	shrub/tree	5
Natural	LC	on shrub branch	LC155	night	shrub/tree	120
Natural	LC	branch	LC48	night	shrub/tree	70
Natural	LC	fallen branch	LC65	night	fallen branch	15
Natural	LC	branch on ground	LC66	night	shrub/tree	19
Natural	LC	branch	LC51	night	shrub/tree	100
Natural	LC	fallen branch	LC50	night	fallen branch	7.5
Natural	LC	on shrub branch	LC156	night	shrub/tree	60
Natural	LC	on shrub branch	LC157	night	shrub/tree	60
Natural	LC	on shrub branch	LC158	night	shrub/tree	150
Natural	LC	on shrub branch	LC159	night	shrub/tree	150
Natural	LC	tree branch	LC160	night	shrub/tree	130
Natural	LC	tree branch	LC161	night	shrub/tree	130
Natural	LC	tree branch	LC162	night	shrub/tree	100
Natural	LC	tree branch	LC163	night	shrub/tree	120
Natural	LC	tree branch	LC164	night	shrub/tree	120
Natural	LC	branch	LC-track1	night	shrub/tree	16
Natural	LC	branch	LC-track10	night	shrub/tree	80
Natural	LC	branch	LC-track13	night	shrub/tree	90
Natural	LC	branch	LC-track14	night	shrub/tree	10
Natural	LC	branch	LC-track15	night	shrub/tree	150
Natural	LC	branch	LC-track16	night	shrub/tree	85
Natural	LC	branch	LC-track2	night	shrub/tree	500
Natural	LC	camera box	LC181	night	flat surface	90
Natural	LC	dense grass that is forming a matt	LC69	night	grass	52
Natural	LC	leaf	LC34	night	shrub/tree	60
Natural	RM	leaf litter	BM135	night	leaf litter	0
Natural	RM	on leaf litter	BM68	night	leaf litter	0
Natural	RM	leaf litter	BM134	night	leaf litter	0
Natural	LC	leaf litter	LC186	night	leaf litter	0
Natural	RM	leaf litter	BM15	night	leaf litter	0
Natural	RM	leaf litter	BM16	night	leaf litter	0
Natural	RM	leaf litter	BM17	night	leaf litter	0
Natural	LC	leaf litter	LC40	night	leaf litter	0
Natural	RM	leaf litter	BM18	night	leaf litter	0
Natural	RM	leaf litter	BM22	night	leaf litter	0
Natural	LC	leaf litter	LC64	night	leaf litter	0
Natural	RM	leaf litter	BM24	night	leaf litter	0
Natural	RM	leaf litter	BM25	night	leaf litter	0
Natural	RM	leaf litter	BM26	night	leaf litter	0
Natural	RM	leaf litter	BM27	night	leaf litter	0
Natural	RM	leaf litter	BM-track10	night	leaf litter	0
Natural	RM	leaf litter	BM-track11	night	leaf litter	0
Natural	RM	leaf litter	BM-track12	night	leaf litter	0
Natural	RM	leaf litter	BM-track5	night	leaf litter	0
Natural	RM	leaf litter	BM-track6	night	leaf litter	0
Natural	RM	leaf litter	BM-track7	night	leaf litter	0
Natural	RM	leaf litter	BM-track8	night	leaf litter	0
Natural	RM	leaf litter	BM-track9	night	leaf litter	0
Natural	LC	log	LC43	night	log	12
Natural	LC	log	LC44	night	log	7
Natural	RM	log	BM20	night	log	45
Natural	LC	log	LC49	night	log	50
Natural	LC	tree	LC-track12	night	shrub/tree	130
Natural	RM	under shrubs	BM-track-4	night	under grass/shrubs	0
Natural	RM	under shrubs	BM-track10	night	under grass/shrubs	0
Anthropogenic	LC	inside toilet (gap)	LC3	day	artificial crevice	60
Anthropogenic	LC	inside toilet (gap)	LC4	day	artificial crevice	60
Anthropogenic	LC	inside toilet (gap)	LC5	day	artificial crevice	60
Anthropogenic	LC	inside toilet (gap)	LC6	day	artificial crevice	60
Anthropogenic	LC	inside toilet (gap)	LC7	day	artificial crevice	60
Anthropogenic	LC	inside toilet (gap)	LC8	day	artificial crevice	60
Anthropogenic	LC	inside toilet (gap)	LC9	day	artificial crevice	60
Anthropogenic	LC	inside metal structure dor BBQ shed	LC1	day	artificial crevice	300
Anthropogenic	RM	under shipping container	BM-track2	day	artificial crevice	0
Anthropogenic	RM	under metal toolbox	BM-track4	day	artificial crevice	0
Anthropogenic	LC	row of window frames/glasses	LC track1	day	artificial crevice	125
Anthropogenic	LC	between roof and ceiling	LC-track4	day	artificial crevice	250
Anthropogenic	LC	under roof	LC-track5	day	artificial crevice	250
Anthropogenic	LC	inside PVC pipe	LC-track9	day	artificial crevice	80
Anthropogenic	LS	rain gutter on roof	LS track10	day	artificial crevice	200
Anthropogenic	LS	under roof	LS track11	day	artificial crevice	250
Anthropogenic	LS	top concrete block	LS-track12	day	artificial crevice	100
Anthropogenic	LS	rain gutter	LS-track7	day	artificial crevice	140
Anthropogenic	LS	under roof	LS-track8	day	artificial crevice	250
Anthropogenic	LS	between ceiling and roof	LS-track9	day	artificial crevice	300
Anthropogenic	RM	bare	BM-track-18	day	bare	0
Anthropogenic	LS	hollow in log fence	LS42	day	shrub/tree	175
Anthropogenic	LC	hollow	LC track2	day	shrub/tree	260
Anthropogenic	LC	hollow	LC-track3	day	shrub/tree	190
Anthropogenic	LC	tree	LC-track6	day	tree	160
Anthropogenic	LC	on top of pump	LC59	day	tubular surface	26
Anthropogenic	RM	inside patch of spiky grass	BM-track12	day	under grass/shrubs	0
Anthropogenic	LC	under grass	LC-track11	day	under grass/shrubs	0
Anthropogenic	LC	under grass	LC-track8	day	under grass/shrubs	0
Anthropogenic	RM	under rock	BM-track1b	day	under grass/shrubs	0
Anthropogenic	RM	inside hollow log	BM-track2b	day	under leaf litter/log	10
Anthropogenic	LC	telephone cabin wall	LC34	day	wall	101
Anthropogenic	RM	pebles front house	BM65	night	bare	0
Anthropogenic	LS	side of rd	LS44	night	bare	0
Anthropogenic	RM	bare ground	BM28	night	bare	0
Anthropogenic	RM	bare ground	BM29	night	bare	0
Anthropogenic	RM	on bare ground	BM76	night	bare	0
Anthropogenic	RM	dirt rd	BM73	night	bare	0
Anthropogenic	RM	bare gound	BM57	night	bare	0
Anthropogenic	RM	dirt rd	BM74	night	bare	0
Anthropogenic	RM	dirt rd	BM75	night	bare	0
Anthropogenic	RM	bare ground	BM36	night	bare	0
Anthropogenic	RM	bare ground	BM37	night	bare	0
Anthropogenic	RM	bare ground	BM38	night	bare	0
Anthropogenic	RM	bare ground	BM42	night	bare	0
Anthropogenic	LS	rocky ground	LS34	night	bare	0
Anthropogenic	LC	bare ground	LC51	night	bare	0
Anthropogenic	LC	bare ground	LC52	night	bare	0
Anthropogenic	RM	bare gound	BM61	night	bare	0
Anthropogenic	RM	pebbles on side rd	BM6	night	bare	0
Anthropogenic	RM	pebbles on side rd	BM7	night	bare	0
Anthropogenic	RM	pebbles on side rd	BM8	night	bare	0
Anthropogenic	RM	pebbles on side rd	BM9	night	bare	0
Anthropogenic	RM	pebbles on side rd	BM12	night	bare	0
Anthropogenic	RM	pebbles on side rd	BM14	night	bare	0
Anthropogenic	RM	on bare ground	BM86	night	bare	0
Anthropogenic	LC	on bare ground	LC56	night	bare	0
Anthropogenic	LC	on ground	LC57	night	bare	0
Anthropogenic	LC	on bare ground	LC62	night	bare	0
Anthropogenic	LC	on ground	LC58	night	bare	0
Anthropogenic	RM	bare	BM-track11	night	bare	0
Anthropogenic	RM	bare	BM-track13	night	bare	0
Anthropogenic	RM	bare	BM-track2b	night	bare	210
Anthropogenic	LC	bare	LC-track4	night	bare	0
Anthropogenic	LC	bare	LC-track6	night	bare	0
Anthropogenic	LS	shrub branch	LS28	night	shrub/tree	24
Anthropogenic	LS	tree branch	LS30	night	shrub/tree	90
Anthropogenic	LC	tree branch	LC53	night	shrub/tree	85
Anthropogenic	LC	tree branch	LC41	night	shrub/tree	180
Anthropogenic	LC	branch	LC11	night	shrub/tree	38
Anthropogenic	LS	branch on ground	LS43	night	fallen branch	27
Anthropogenic	LC	branch	LC track2	night	shrub/tree	112
Anthropogenic	LC	branch	LC-track11	night	shrub/tree	170
Anthropogenic	LC	branch	LC-track3	night	shrub/tree	20
Anthropogenic	LC	branch	LC-track5	night	shrub/tree	165
Anthropogenic	LC	branch	LC-track8	night	shrub/tree	250
Anthropogenic	LS	branch	LS track11	night	shrub/tree	170
Anthropogenic	LS	branch	LS-track8	night	shrub/tree	150
Anthropogenic	LC	rain gutter on roof edge	LC44	night	flat surface	200
Anthropogenic	LC	mictory wall	LC2	night	flat surface	215
Anthropogenic	LC	top water tank	LC29	night	flat surface	120
Anthropogenic	LC	on wreckage	LC55	night	flat surface	150
Anthropogenic	LC	roof	LC24	night	flat surface	230
Anthropogenic	LS	concrete block	LS17	night	flat surface	90
Anthropogenic	LC	top of power box	LC16	night	flat surface	245
Anthropogenic	LC	edge sink	LC13	night	flat surface	94
Anthropogenic	LS	top toillet wall	LS13	night	flat surface	206
Anthropogenic	LC	metal roof of toilet block	LC12	night	flat surface	400
Anthropogenic	LS	concrete block	LS49	night	flat surface	20
Anthropogenic	LC	top BBQ plate	LC track1	night	flat surface	104
Anthropogenic	LC	roof	LC-track7	night	flat surface	250
Anthropogenic	LC	top of BBQ wood board	LC-track9	night	flat surface	30
Anthropogenic	LS	roof	LS-track12	night	flat surface	250
Anthropogenic	RM	on grass	BM87	night	grass	0
Anthropogenic	RM	grass 1cm	BM40	night	grass	0
Anthropogenic	RM	on grass	BM77	night	grass	0
Anthropogenic	RM	grass 1cm	BM30	night	grass	0
Anthropogenic	RM	grass 1cm	BM31	night	grass	0
Anthropogenic	RM	grass 2cm	BM69	night	grass	0
Anthropogenic	RM	grass 2cm	BM32	night	grass	0
Anthropogenic	RM	grass 1cm	BM70	night	grass	0
Anthropogenic	RM	grass 1cm	BM33	night	grass	0
Anthropogenic	RM	on grass	BM80	night	grass	0
Anthropogenic	RM	grass 1cm	BM35	night	grass	0
Anthropogenic	LS	on ground grass	LS38	night	grass	0
Anthropogenic	RM	grass 1cm	BM43	night	grass	0
Anthropogenic	RM	grass 1cm	BM44	night	grass	0
Anthropogenic	RM	grass 1cm	BM45	night	grass	0
Anthropogenic	RM	grass 1cm	BM46	night	grass	0
Anthropogenic	RM	on ground	BM88	night	grass	0
Anthropogenic	RM	on grass	BM90	night	grass	0
Anthropogenic	RM	on grass	BM59	night	grass	0
Anthropogenic	RM	on grass	BM60	night	grass	0
Anthropogenic	RM	on grass	BM85	night	grass	0
Anthropogenic	LS	on ground grass	LS39	night	grass	0
Anthropogenic	RM	on ground	BM81	night	grass	0
Anthropogenic	RM	on ground	BM82	night	grass	0
Anthropogenic	RM	grass, 3.5 cm	BM1	night	grass	0
Anthropogenic	RM	grass 1cm	BM51	night	grass	0
Anthropogenic	RM	on ground covered by liannas	BM63	night	grass	0
Anthropogenic	RM	grass 1cm	BM52	night	grass	0
Anthropogenic	RM	grass	BM-track1b	night	grass	0
Anthropogenic	RM	grass	BM-track4	night	grass	0
Anthropogenic	LS	liana	LS29	night	shrub/tree	70
Anthropogenic	LC	leaf litter	LC45	night	leaf litter	0
Anthropogenic	RM	on leaf litter	BM78	night	leaf litter	0
Anthropogenic	RM	on ground	BM89	night	leaf litter	0
Anthropogenic	LC	leaf litter	LC42	night	leaf litter	0
Anthropogenic	LC	on leaf litter	LC35	night	leaf litter	0
Anthropogenic	RM	leaf litter	BM62	night	leaf litter	0
Anthropogenic	LS	on log	LS52	night	log	20
Anthropogenic	LS	on log	LS53	night	log	15
Anthropogenic	LS	fallen log beside house nr rock	LS47	night	log	6
Anthropogenic	LS	fallen log beside house	LS40	night	log	29
Anthropogenic	RM	bitumen rd	BM55	night	paved	0
Anthropogenic	RM	bitumen rd	BM56	night	paved	0
Anthropogenic	LC	bitumen rd	LC26	night	paved	0
Anthropogenic	LC	bitumen rd	LC38	night	paved	0
Anthropogenic	RM	bitumen rd	BM64	night	paved	0
Anthropogenic	RM	concrete path	BM68	night	paved	0
Anthropogenic	RM	concrete path in front cabin	BM34	night	paved	0
Anthropogenic	RM	on grave	BM79	night	paved	3
Anthropogenic	LS	on grave	LS54	night	paved	30
Anthropogenic	LS	on grave	LS55	night	paved	30
Anthropogenic	LS	on grave	LS56	night	paved	3
Anthropogenic	LS	on grave	LS57	night	paved	3
Anthropogenic	LC	concrete that holds shed pole for my caravan	LC15	night	paved	10
Anthropogenic	RM	stone floor	BM54	night	paved	0
Anthropogenic	RM	bitumen rd	BM41	night	paved	0
Anthropogenic	LS	bitumen rd	LS14	night	paved	0
Anthropogenic	LS	bitumen rd	LS1	night	paved	180
Anthropogenic	LC	on grave	LC37	night	paved	3
Anthropogenic	LS	concrete that covers the drain beside the road	LS2	night	paved	160
Anthropogenic	LS	concrete that covers the drain beside the road	LS3	night	paved	250
Anthropogenic	LS	concrete that covers the drain beside the road	LS4	night	paved	200
Anthropogenic	RM	bitumen rd	BM3	night	paved	0
Anthropogenic	RM	bitumen rd	BM4	night	paved	0
Anthropogenic	LC	concrete that covers the drain beside the road	LC10	night	paved	62
Anthropogenic	LS	concrete that covers the drain beside the road	LS7	night	paved	0
Anthropogenic	RM	bitumen rd	BM5	night	paved	0
Anthropogenic	RM	bitumen rd	BM10	night	paved	0
Anthropogenic	RM	concrete on side rd	BM13	night	paved	0
Anthropogenic	RM	bitumen rd	BM11	night	paved	0
Anthropogenic	RM	bitumen rd	BM15	night	paved	0
Anthropogenic	RM	bitumen rd	BM16	night	paved	0
Anthropogenic	RM	bitumen rd	BM17	night	paved	0
Anthropogenic	LS	bitumen rd	LS19	night	paved	0
Anthropogenic	RM	bitumen rd	BM18	night	paved	0
Anthropogenic	RM	bitumen rd	BM19	night	paved	0
Anthropogenic	RM	bitumen rd	BM20	night	paved	0
Anthropogenic	LC	on concrete block that supports house	LC60	night	paved	15
Anthropogenic	RM	bitumen rd	BM21	night	paved	0
Anthropogenic	RM	bitumen rd	BM22	night	paved	0
Anthropogenic	RM	bitumen rd	BM23	night	paved	0
Anthropogenic	LS	bitumen rd	LS20	night	paved	0
Anthropogenic	RM	bitumen rd	BM24	night	paved	0
Anthropogenic	LC	bitumen rd	LC27	night	paved	0
Anthropogenic	RM	bitumen rd	BM25	night	paved	0
Anthropogenic	LC	top of concrete that covers rd drain	LC17	night	paved	160
Anthropogenic	LC	top of concrete that covers rd drain	LC18	night	paved	130
Anthropogenic	RM	bitumen rd	BM26	night	paved	0
Anthropogenic	RM	bitumen rd	BM27	night	paved	0
Anthropogenic	LC	bitumen rd	LC22	night	paved	0
Anthropogenic	LS	bitumen rd	LS22	night	paved	0
Anthropogenic	LS	bitumen rd	LS23	night	paved	0
Anthropogenic	LS	bitumen rd	LS15	night	paved	0
Anthropogenic	LC	bitumen rd	LC14	night	paved	0
Anthropogenic	RM	paved	BM-track16	night	paved	0
Anthropogenic	RM	paved	BM-track2	night	paved	0
Anthropogenic	RM	paved	BM-track21	night	paved	0
Anthropogenic	LS	bitumen	LS-track1	night	paved	0
Anthropogenic	LS	bitumen	LS-track4	night	paved	0
Anthropogenic	LC	on rock	LC61	night	rock	5
Anthropogenic	RM	on ground	BM84	night	rock	0
Anthropogenic	LC	rock on ground	LC39	night	rock	4
Anthropogenic	LS	rock	LS45	night	rock	25
Anthropogenic	LC	on rock	LC54	night	rock	35
Anthropogenic	LC	rock support for water tank	LC40	night	rock	40
Anthropogenic	RM	concrete wall	BM71	night	rock	50
Anthropogenic	LC	rock	LC20	night	rock	46
Anthropogenic	LC	rock	LC-track7	night	rock	15
Anthropogenic	LS	rock	LS track10	night	rock	10
Anthropogenic	LC	pipe behind toillet block	LC46	night	tubular surface	14
Anthropogenic	LC	log fence	LC48	night	tubular surface	80
Anthropogenic	LC	on pipe	LC49	night	tubular surface	25
Anthropogenic	LC	bird bowl	LC50	night	tubular surface	87
Anthropogenic	LS	bird bowl	LS51	night	tubular surface	87
Anthropogenic	LC	log fence	LC28	night	tubular surface	150
Anthropogenic	LC	star pick	LC47	night	tubular surface	22
Anthropogenic	LC	log fence	LC30	night	tubular surface	70
Anthropogenic	LS	concrete bird bath bowl	LS26	night	tubular surface	87
Anthropogenic	LS	log fence	LS27	night	tubular surface	75
Anthropogenic	LS	log fence	LS35	night	tubular surface	150
Anthropogenic	LS	log fence	LS36	night	tubular surface	70
Anthropogenic	LS	log fence	LS37	night	tubular surface	160
Anthropogenic	LS	top metal pipe2	LS10	night	tubular surface	160
Anthropogenic	LS	top metal pipe2	LS11	night	tubular surface	160
Anthropogenic	LS	pipe	LS46	night	tubular surface	30
Anthropogenic	LS	side of metal drain-pipe	LS8	night	tubular surface	60
Anthropogenic	LS	bird bowl	LS48	night	tubular surface	87
Anthropogenic	LS	log fence	LS31	night	tubular surface	70
Anthropogenic	LS	U shaped hose-pipe	LS16	night	tubular surface	80
Anthropogenic	LS	top metal pipe2	LS12	night	tubular surface	160
Anthropogenic	LC	bird bowl	LC25	night	tubular surface	87
Anthropogenic	LC	pipe nr water tower	LC43	night	tubular surface	8
Anthropogenic	LS	log fence	LS32	night	tubular surface	75
Anthropogenic	LS	log fence	LS33	night	tubular surface	75
Anthropogenic	LS	log fence	LS-track9	night	tubular surface	153
Anthropogenic	LS	under grass and debris	LS18	night	under grass/shrubs	0
Anthropogenic	LS	inside metal drain-pipe	LS5	night	wall	18
Anthropogenic	LS	inside metal drain-pipe	LS6	night	wall	18
Anthropogenic	LS	shed wall at pool	LS50	night	wall	90
Anthropogenic	LS	side of metal drain-pipe	LS9	night	wall	70
Anthropogenic	LC	water puddle	LC19	night	water	0
Anthropogenic	LS	water puddle	LS21	night	water	0
Anthropogenic	LS	bird bowl	LS-track7	night	water	87
Natural	LS	cave wall	LS100	day	cave/chasm	180
Natural	LS	cave wall	LS92	day	cave/chasm	200
Natural	LS	cave wall	LS93	day	cave/chasm	200
Natural	LS	cave wall	LS94	day	cave/chasm	200
Natural	LS	cave wall	LS95	day	cave/chasm	200
Natural	LS	cave wall	LS96	day	cave/chasm	200
Natural	LS	cave wall	LS97	day	cave/chasm	200
Natural	LS	cave wall	LS98	day	cave/chasm	200
Natural	LS	cave wall	LS99	day	cave/chasm	200
Natural	LS	cave rocks	LS84	day	cave/chasm	110
Natural	LS	cave rocks	LS81	day	cave/chasm	110
Natural	LS	cave rocks	LS82	day	cave/chasm	110
Natural	LS	cave rocks	LS83	day	cave/chasm	110
Natural	LS	chasm rock crevice	LS65	day	cave/chasm	5140
Natural	LS	chasm rock crevice	LS66	day	cave/chasm	5140
Natural	LS	chasm rock crevice	LS67	day	cave/chasm	5140
Natural	LS	chasm rock crevice	LS68	day	cave/chasm	5140
Natural	LS	chasm rock crevice covered by roots	LS69	day	cave/chasm	5200
Natural	LS	chasm side wall	LS70	day	cave/chasm	5200
Natural	LS	chasm side wall	LS71	day	cave/chasm	5400
Natural	LS	chasm side wall	LS72	day	cave/chasm	5400
Natural	LS	chasm side wall	LS73	day	cave/chasm	5400
Natural	LS	chasm side wall crevice	LS74	day	cave/chasm	5200
Natural	LS	chasm side wall crevice	LS75	day	cave/chasm	5200
Natural	LS	chasm rock bowl	LS76	day	cave/chasm	5250
Natural	LS	chasm side wall	LS77	day	cave/chasm	5800
Natural	LS	gorge wall step	LS78	day	cave/chasm	750
Natural	LS	cave	LS-track1	day	cave/chasm	0
Natural	LS	cave	LS-track13	day	cave/chasm	180
Natural	LS	cave	LS-track14	day	cave/chasm	200
Natural	LS	cave	LS-track15	day	cave/chasm	180
Natural	LS	cave	LS-track2	day	cave/chasm	70
Natural	LS	cave	LS-track5	day	cave/chasm	600
Natural	LS	cave	LS-track6	day	cave/chasm	20
Natural	RM	inside spiky grass clump	BM-track13	day	grass	0
Natural	RM	under grass	BM-track16	day	grass	320
Natural	RM	grass	BM-track21	day	grass	0
Natural	RM	rock	BM-track8	day	rock	0
Natural	LS	cave crevice	LS85	day	rock crevice	110
Natural	LS	cave crevice	LS86	day	rock crevice	110
Natural	LS	gorge wall crevice	LS79	day	rock crevice	450
Natural	LS	gorge wall crevice	LS80	day	rock crevice	450
Natural	LS	inside hole in rock of upper cave entry	LS-track16	day	rock crevice	71
Natural	LS	between rocks	LS-track3	day	rock crevice	200
Natural	LS	rock crevice	LS-track4	day	rock crevice	1000
Natural	RM	under grass	BM-track-15	day	under grass/shrubs	0
Natural	RM	under grass	BM-track11	day	under grass/shrubs	0
Natural	RM	under grass	BM-track14	day	under grass/shrubs	0
Natural	RM	under spiky grass	BM-track19	day	under grass/shrubs	0
Natural	RM	under grass	BM-track20	day	under grass/shrubs	0
Natural	RM	under rock	BM-track8	day	under grass/shrubs	0
Natural	RM	under shrub on ground	BM-track17	day	under grass/shrubs	0
Natural	RM	on ground under log	BM-track22	day	under leaf litter/log	0
Natural	RM	bare ground	BM93	night	bare	0
Natural	RM	pebbles on track	BM47	night	bare	0
Natural	LS	cave wall outside	LS104	night	bare	500
Natural	LS	bank of ck	LS58	night	bare	0
Natural	LS	ground	LS41	night	bare	0
Natural	RM	bare soil	BM91	night	bare	0
Natural	RM	bare soil	BM92	night	bare	0
Natural	RM	ground	BM58	night	bare	0
Natural	LC	outcrop rocks	LC32	night	bare	230
Natural	RM	pebbles on track	BM48	night	bare	0
Natural	RM	bare	BM-track-15	night	bare	0
Natural	RM	bare	BM-track12	night	bare	0
Natural	RM	bare	BM-track14	night	bare	0
Natural	RM	bare	BM-track17	night	bare	0
Natural	RM	bare	BM-track22	night	bare	0
Natural	LS	top of upper cave	LS106	night	shrub/tree	500
Natural	LS	fig tree branch	LS89	night	shrub/tree	600
Natural	LC	ck margin under spiky grass	LC36	night	under grass/shrubs	0
Natural	LC	bare ground	LC64	night	bare	0
Natural	LS	branch	LS-track5	night	shrub/tree	165
Natural	LS	rock step inside cave	LS87	night	cave/chasm	42
Natural	LS	cave	LS-track13	night	cave/chasm	115
Natural	LS	cave	LS-track14	night	cave/chasm	180
Natural	LS	cave	LS-track15	night	cave/chasm	180
Natural	RM	grass	BM-track20	night	grass	0
Natural	LS	top of a rock barrier	LS63	night	rock	93
Natural	LS	top rock on edge of cliff to waterfall	LS64	night	rock	0
Natural	RM	rock outcrop	BM83	night	rock	0
Natural	LS	tree branch at uppter cave entrance	LS105	night	rock	41
Natural	LS	top of upper cave	LS107	night	rock	24
Natural	LS	cave wall	LS111	night	rock	200
Natural	LC	rocks	LC23	night	rock	70
Natural	LS	on a rock	LS62	night	rock	170
Natural	RM	rock layers beside ck	BM72	night	rock	100
Natural	LS	rock step outside cave wall	LS88	night	rock	500
Natural	RM	rocks	BM50	night	rock	0
Natural	LS	rock	LS24	night	rock	0
Natural	LS	on rock	LS90	night	rock	130
Natural	LS	on rock	LS91	night	rock	6
Natural	LC	tree branch	LC33	night	rock	190
Natural	RM	rocks	BM66	night	rock	0
Natural	RM	rocks	BM67	night	rock	0
Natural	RM	rocks	BM39	night	rock	0
Natural	LS	on rock	LS-track16	night	rock	17
Natural	LS	rock	LS-track2	night	rock	80
Natural	LS	rock	LS-track6	night	rock	15
Natural	LS	tree	LS-track3	night	shrub/tree	170
Natural	LC	tree branch at cave entrance	LC63	night	shrub/tree	65
Natural	RM	under rock	BM-track-18	night	under rock	0
Natural	RM	under rock	BM-track19	night	under rock	0
Natural	RM	puddle on a rock	BM2	night	water	0
Natural	RM	rocks	BM49	night	water	0
Natural	RM	puddle in a dry ck	BM53	night	water	0

## Sheet: Table S3
date	location	Area	enviro	Species	ID continuous	time of encounter	time continuous	air temp	air humidity	nearest anuran sp	dist near	rain 2d	breed	Dist water	water	pair
2010-09-01	outside lab	f	a	LC	LC77	1904-01-01 10:00:00	600	24.4	57	LC	0	0	n	1238	medium	CC
2010-09-01	outside lab	f	a	LC	LC78	1904-01-01 10:00:00	600	24.4	57	LC	0	0	n	1238	medium	CC
2010-12-03	zebra rock art gallery	k	a	LC	LC3	1904-01-01 11:46:00	706	35	40	LC	0	0	n	0	on	CC
2010-12-03	zebra rock art gallery	k	a	LC	LC4	1904-01-01 11:46:00	706	35	40	LC	0	0	n	0	on	CC
2010-12-03	zebra rock art gallery	k	a	LC	LC5	1904-01-01 11:46:00	706	35	40	LC	0	0	n	0	on	CC
2010-12-03	zebra rock art gallery	k	a	LC	LC6	1904-01-01 11:46:00	706	35	40	LC	0	0	n	0	on	CC
2010-12-03	zebra rock art gallery	k	a	LC	LC7	1904-01-01 11:46:00	706	35	40	LC	0	0	n	0	on	CC
2010-12-03	zebra rock art gallery	k	a	LC	LC8	1904-01-01 11:46:00	706	35	40	LC	0	0	n	0	on	CC
2010-12-03	zebra rock art gallery	k	a	LC	LC9	1904-01-01 11:46:00	706	35	40	LC	0	0	n	0	on	CC
2011-04-21	monsoon forest walk	f	n	LC	LC96	1904-01-01 10:00:00	600	24.5	89	LC	0	0	n	500	very near	CC
2011-12-20	between dam and lillywalk	f	n	LC	LC165	1904-01-01 12:50:00	770	32.1	80	LC	10	0.2	n	300	very near	CC
2011-03-21	Cave to Andy's Chasm	k	n	LS	LS84	1904-01-01 11:45:00	705	30.7	62	LS	0	20.8	n	0	on	SS
2011-03-21	Cave to Andy's Chasm	k	n	LS	LS85	1904-01-01 11:45:00	705	30.7	62	LS	0	20.8	n	0	on	SS
2011-03-21	Cave to Andy's Chasm	k	n	LS	LS86	1904-01-01 11:45:00	705	30.7	62	LS	0	20.8	n	0	on	SS
2011-03-21	Cave to Andy's Chasm	k	n	LS	LS81	1904-01-01 11:45:00	705	30.7	62	LS	0	20.8	n	0	on	SS
2011-03-21	Cave to Andy's Chasm	k	n	LS	LS82	1904-01-01 11:45:00	705	30.7	62	LS	0	20.8	n	0	on	SS
2011-03-21	Cave to Andy's Chasm	k	n	LS	LS83	1904-01-01 11:45:00	705	30.7	62	LS	0	20.8	n	0	on	SS
2011-03-21	Andy's Chasm	k	n	LS	LS65	1904-01-01 12:30:00	750	28.1	81	LS	50	20.8	n	100	on	SS
2011-03-21	Andy's Chasm	k	n	LS	LS66	1904-01-01 12:30:00	750	28.1	81	LS	0	20.8	n	100	on	SS
2011-03-21	Andy's Chasm	k	n	LS	LS67	1904-01-01 12:30:00	750	28.1	81	LS	0	20.8	n	0	on	SS
2011-03-21	Andy's Chasm	k	n	LS	LS68	1904-01-01 12:30:00	750	28.1	81	LS	0	20.8	n	0	on	SS
2011-03-21	Andy's Chasm	k	n	LS	LS69	1904-01-01 12:30:00	750	28.1	81	LS	600	20.8	n	100	on	SS
2011-03-21	Andy's Chasm	k	n	LS	LS70	1904-01-01 12:30:00	750	28.1	81	LS	200	20.8	n	100	on	SS
2011-03-21	Andy's Chasm	k	n	LS	LS71	1904-01-01 12:30:00	750	28.1	81	LS	3	20.8	n	100	on	SS
2011-03-21	Andy's Chasm	k	n	LS	LS72	1904-01-01 12:30:00	750	28.1	81	LS	3	20.8	n	100	on	SS
2011-03-21	Andy's Chasm	k	n	LS	LS73	1904-01-01 12:30:00	750	28.1	81	LS	200	20.8	n	100	on	SS
2011-03-21	Andy's Chasm	k	n	LS	LS74	1904-01-01 12:30:00	750	28.1	81	LS	0	20.8	n	100	on	SS
2011-03-21	Andy's Chasm	k	n	LS	LS75	1904-01-01 12:30:00	750	28.1	81	LS	0	20.8	n	100	on	SS
2011-03-21	Andy's Chasm	k	n	LS	LS76	1904-01-01 12:30:00	750	28.1	81	LS	50	20.8	n	100	on	SS
2011-03-21	Andy's Chasm	k	n	LS	LS77	1904-01-01 12:30:00	750	28.1	81	LS	600	20.8	n	100	on	SS
2011-03-21	Andy's Chasm	k	n	LS	LS78	1904-01-01 14:00:00	840	28.1	81	LS	100	20.8	n	250	very near	SS
2011-03-21	Andy's Chasm	k	n	LS	LS79	1904-01-01 14:00:00	840	28.1	81	LS	100	20.8	n	150	on	SS
2011-03-21	Andy's Chasm	k	n	LS	LS80	1904-01-01 14:00:00	840	28.1	81	LS	200	20.8	n	150	on	SS
2011-03-22	Wytham caves	k	n	LS	LS92	1904-01-01 07:50:00	470	29.5	85	LS	1	54.6	n	200	on	SS
2011-03-22	Wytham caves	k	n	LS	LS93	1904-01-01 07:50:00	470	29.5	85	LS	1	54.6	n	200	on	SS
2011-03-22	Wytham caves	k	n	LS	LS94	1904-01-01 07:50:00	470	29.5	85	LS	1	54.6	n	200	on	SS
2011-03-22	Wytham caves	k	n	LS	LS95	1904-01-01 07:50:00	470	29.5	85	LS	0	54.6	n	200	on	SS
2011-03-22	Wytham caves	k	n	LS	LS96	1904-01-01 07:50:00	470	29.5	85	LS	0	54.6	n	200	on	SS
2011-03-22	Wytham caves	k	n	LS	LS97	1904-01-01 07:50:00	470	29.5	85	LS	0	54.6	n	200	on	SS
2011-03-22	Wytham caves	k	n	LS	LS98	1904-01-01 07:50:00	470	29.5	85	LS	120	54.6	n	200	on	SS
2011-03-22	Wytham caves	k	n	LS	LS99	1904-01-01 07:50:00	470	29.5	85	LS	300	54.6	n	200	on	SS
2011-03-22	Wytham caves	k	n	LS	LS100	1904-01-01 07:50:00	470	29.5	85	LS	0.5	54.6	n	200	on	SS
2011-03-22	Wytham caves	k	n	LS	LS101	1904-01-01 08:26:00	506	31.6	80	LS	0.5	54.6	n	200	on	SS
2011-03-22	Wytham caves	k	n	LS	LS102	1904-01-01 08:26:00	506	29.9	80	LS	0.5	54.6	n	200	on	SS
2011-03-22	Wytham caves	k	n	LS	LS103	1904-01-01 08:26:00	506	31.6	80	LS	50	54.6	n	200	on	SS

## Sheet: Table S4
state	site	enviro	Focus	time	temp	hum	rainprev	nearest	pair	rain2days	PC1	breeding	dist_water	water
NT	village	a	BM	1195	26.2	87	17.2	1	BB	21.6	0.605039	n	0	on
NT	village	a	BM	1195	26.2	87	17.2	1	BB	21.6	0.605039	n	0	on
NT	village	a	BM	1195	26.2	87	17.2	1	BB	21.6	0.605039	n	0	on
WA	Argyle rd	n	BM	1286	25.6	84	12	100	BC	28	1.30208	n	0	on
WA	Argyle Downs Homestead	a	LC	1290	25.3	81	0.5	200	SC	3	0.902707	y	0	on
WA	toillet block at view point nr Greg's place	a	LC	1325	30.7	43	9	223	SC	37	-5.4475	n	0	on
NT	village	a	BM	1193	26.2	87	17.2	224	BB	21.6	0.605039	n	0	on
WA	Argyle Rd	a	LC	1310	29.4	74	0	300	SC	47	-1.46471	y	0	on
WA	Argyle Rd	a	LS	1310	29.4	74	0	300	CC	47	-1.46471	y	0	on
NT	monsoon forest	n	BM	1384	27.4	87	17.2	300	BB	21.6	0.31925	n	0	on
NT	monsoon forest	n	BM	1384	27.4	87	17.2	300	BB	21.6	0.31925	n	0	on
WA	Argyle Downs Homestead	a	LS	1221	26.8	81	22.5	400	SS	29.5	0.402333	y	0	on
WA	Pool track	n	BM	1240			0	500	BB	7		n	0	on
WA	Argyle Downs Homestead	a	LC	1184	26.1	86	89	600	BC	124	2.16773	y	0	on
NT	School	a	LC	1302	25.5	81	0	894	CC	0	-0.233657	n	0	on
NT	village	a	BM	1254	23.7	81	6.6	922	BB	16	0.50222	n	0	on
NT	School	a	BM	1315	24.8	88	0	1800	BB	0	0.622194	n	0	on
WA	Caravan Park LA	a	LC	1145	28.5	75	4.5	1817	CC	30.5	-1.06571	n	0	on
WA	Argyle Downs Homestead	a	LS	1275	27	78	0	2864	SC	13	-0.166982	n	0	on
WA	Argyle Downs Homestead	a	LS	1187	25.9	89	3	3342	SB	92	2.27881	n	0	on
WA	Ck near power station	n	BM	1260	26.8	80	4	4600	SB	4	0.0569672	n	0	on
NT	village	a	LC	1270	23.7	81	6.6	3523	CC	16	0.50222	y	2	on
NT	village	a	LC	1217	25.1	86	0.2	600	BC	1.4	0.380729	y	10	on
WA	Argyle Downs Homestead	a	LS	1229	29	63	28	1300	SS	29	-2.58342	n	17	on
NT	WOW/BHF	a	BM	1306	30.3	72	0	200	BB	0	-2.26285	n	50	on
NT	monsoon forest	n	LC	1365	26	93	29.2	325	CC	46.2	1.71567	y	60	on
NT	monsoon forest	n	LC	1365	26	93	29.2	325	CC	46.2	1.71567	y	60	on
WA	Argyle Rd	a	LS	1260	27.3	89	9	500	SS	37	1.05847	y	70	on
NT	village	a	BM	1215	26.2	87	17.2	2	BB	21.6	0.605039	n	100	on
WA	Argyle Downs Homestead	a	LS	1257	25.6	84	12	3	SS	28	1.30208	y	100	on
WA	Caravan Park LA	a	BM	1212	27.4	79	7	6	BB	7	-0.319428	n	100	on
NT	monsoon forest	n	LC	1261	26.4	93	42.6	80	CC	55	1.78937	n	100	on
NT	monsoon forest	n	LC	1275	26	93	29.2	200	CC	46.2	1.71567	y	100	on
WA	Argyle Rd	a	LS	1289	27.3	89	9	200	SC	37	1.05847	y	100	on
NT	School	a	LC	1318	24.3	77	0.2	360	BC	1.4	-0.314785	n	100	on
WA	Argyle Downs Homestead	a	LS	1175	28.4	79	4	455	SS	6	-0.829374	y	100	on
WA	Argyle Downs Homestead	a	LS	1175	28.4	79	4	455	SS	6	-0.829374	y	100	on
NT	village	a	BM	1210	26.2	87	17.2	500	BB	21.6	0.605039	n	100	on
NT	School	a	BM	1324	25.5	79	0	1131	BC	0	-0.430555	n	100	on
WA	valley between caravan pk and LS outcrop	n	BM	1235	27.5	84	19	1170	BB	39.5	0.459787	n	100	on
NT	WOW/BHF	a	BM	1276	30.3	72	0	608	BB	0	-2.26285	n	104	on
WA	toillet block at view point nr Greg's place	a	LS	1330	30.7	43	9	223	SC	37	-5.4475	n	106	on
NT	monsoon forest	n	LC	1275	26	93	29.2	30	CC	46.2	1.71567	y	120	on
NT	village	a	BM	1249	25.1	86	0.2	1300	BB	1.4	0.380729	n	120	on
NT	monsoon forest	n	LC	1335	26	93	29.2	10	CC	46.2	1.71567	y	130	on
NT	monsoon forest	n	LC	1335	26	93	29.2	10	CC	46.2	1.71567	y	130	on
NT	monsoon forest	n	LC	1275	26	93	29.2	60	CC	46.2	1.71567	y	130	on
WA	Argyle Rd	a	LC	1310	29.4	74	0	150	CC	47	-1.46471	y	130	on
NT	monsoon forest	n	LC	1365	26	93	29.2	50	CC	46.2	1.71567	y	150	on
NT	monsoon forest	n	LC	1365	26	93	29.2	50	CC	46.2	1.71567	y	150	on
NT	monsoon forest	n	LC	1365	26	93	29.2	130	CC	46.2	1.71567	y	150	on
NT	monsoon forest	n	LC	1365	26	93	29.2	130	CC	46.2	1.71567	y	150	on
NT	WOW/BHF	a	BM	1306	30.3	72	0	200	BB	0	-2.26285	n	153	on
WA	Argyle Rd	a	LC	1310	29.4	74	0	1000	CC	47	-1.46471	y	160	on
WA	Wytham caves	n	LS	1200			7.2	30	SS	58		n	180	on
NT	monsoon forest	n	LC	1261	26.4	93	42.6	80	CC	55	1.78937	n	180	on
NT	WOW/BHF	a	BM	1264	30.3	72	0	20	BB	0	-2.26285	n	182	on
NT	WOW/BHF	a	BM	1264	30.3	72	0	20	BB	0	-2.26285	n	182	on
NT	WOW/BHF	a	BM	1264	30.3	72	0	20	BB	0	-2.26285	n	182	on
WA	Argyle rd	n	LC	1286	25.6	84	12	500	BC	28	1.30208	y	190	on
WA	Argyle Rd	a	LS	1247	27.3	89	9	1	SS	37	1.05847	y	200	very near
WA	Argyle Rd	a	LS	1247	27.3	89	9	1	SS	37	1.05847	y	200	very near
NT	monsoon forest	n	LC	1280	25.1	90	0.4	2	CC	10.8	0.955001	n	200	very near
WA	Argyle Downs Homestead	a	LC	1244	26.1	86	89	100	CC	124	2.16773	y	200	very near
WA	Argyle Rd	a	LS	1260	27.3	89	9	100	SS	37	1.05847	y	200	very near
WA	Argyle Rd	a	LC	1320	29.4	74	0	800	CC	47	-1.46471	n	200	very near
NT	School	a	LC	1298	25.5	81	0	894	CC	0	-0.233657	n	200	very near
WA	Argyle Downs Homestead	a	LS	1260	26.4	85	13	1140	SC	37	1.09116	n	200	very near
WA	Caravan Park LA	a	BM	1208	27.4	79	7	1726	BB	7	-0.319428	n	200	very near
WA	Argyle Downs Homestead	a	LC	1234	26.1	86	89	1755	CC	124	2.16773	y	200	very near
WA	Argyle rd	n	LC	1286	25.6	84	12	100	BC	28	1.30208	y	230	very near
NT	monsoon forest	n	LC	1335	26	93	29.2	10	CC	46.2	1.71567	y	260	very near
NT	monsoon forest	n	LC	1335	26	93	29.2	10	CC	46.2	1.71567	y	260	very near
WA	Argyle Downs Homestead	a	LC	1234	26.1	86	89	100	CC	124	2.16773	y	300	very near
WA	Argyle Rd	a	LS	1260	27.3	89	9	500	SS	37	1.05847	y	300	very near
NT	School	a	BM	1333	24.3	77	0.2	671	BB	1.4	-0.314785	n	300	very near
NT	village	a	LC	1251	23.7	81	6.6	806	CC	16	0.50222	y	300	very near
NT	village	a	LC	1271	23.7	81	6.6	806	CC	16	0.50222	y	300	very near
NT	School	a	BM	1329	24.3	77	0.2	848	BB	1.4	-0.314785	n	300	very near
WA	Argyle Downs Homestead	a	LS	1200	27.1	81	13	2844	SC	37	0.323044	n	300	very near
WA	Argyle rd	a	BM	1310	27.4	79	7	3000	BB	0	-0.385565	n	300	very near
WA	Argyle Downs Homestead	a	LC	1290	26.1	87	6	4245	SC	18	1.27067	n	300	very near
NT	School	a	BM	1349	24.3	77	0.2	2668	BC	1.4	-0.314785	n	304	very near
WA	Argyle rd	a	BM	1315	27.4	79	7	3000	BB	0	-0.385565	n	330	very near
NT	WOW/BHF	a	BM	1245	30.3	72	0	238	BC	0	-2.26285	n	340	very near
NT	village	a	LC	1235	25.1	86	0.2	721	BC	1.4	0.380729	y	350	very near
NT	village	a	LC	1287	28.3	85	74.8	200	CC	75	0.933275	n	398	very near
NT	School	a	LC	1286	27.7	73	0	500	CC	0	-1.54519	n	398	very near
WA	Argyle Downs Homestead	a	LS	1300	25.3	81	0.5	20	SS	3	0.902707	y	400	very near
WA	Argyle Downs Homestead	a	LS	1310	25.3	81	0.5	20	SS	3	0.902707	y	400	very near
WA	Argyle Downs Homestead	a	LS	1221	26.8	81	22.5	400	SS	29.5	0.402333	y	400	very near
NT	WOW/BHF	a	LC	1312	30.3	72	0	400	BC	0	-2.26285	n	400	very near
NT	WOW/BHF	a	BM	1273	30.3	72	0	300	BB	0	-2.26285	n	414	very near
NT	village	a	BM	1242	26.2	87	17.2	1649	BB	21.6	0.605039	n	473	very near
WA	Argyle Rd	a	LS	1255	27.3	89	9	100	SC	37	1.05847	y	500	very near
WA	Argyle Rd	a	LS	1247	27.3	89	9	200	SS	37	1.05847	y	500	very near
WA	Argyle Rd	a	LC	1285	27.3	89	9	200	SC	37	1.05847	y	500	very near
WA	Pool track	n	BM	1245			0	500	BB	7		n	500	very near
WA	Picnic area at Lake argyle Dam	a	BM	1230			0	1500	BB	7		n	500	very near
WA	Argyle Rd	a	LC	1255	27.3	89	9	100	SC	37	1.05847	y	600	near
WA	Argyle Rd	a	LS	1260	27.3	89	9	100	SS	37	1.05847	y	600	near
WA	Argyle Downs Homestead	a	LS	1278	25.3	81	0.5	2340	SS	3	0.902707	y	600	near
NT	village	a	LC	1240	23.7	81	6.6	1552	CC	16	0.50222	n	606	near
NT	WOW/BHF	a	LC	1319	30.3	72	0	500	CC	0	-2.26285	n	674	near
NT	WOW/BHF	a	LC	1317	30.3	72	0	500	CC	0	-2.26285	n	683	near
NT	WOW/BHF	a	BM	1279	30.3	72	0	300	BB	0	-2.26285	n	712	near
NT	village	a	LC	1219	25.1	86	0.2	781	CC	1.4	0.380729	y	724	near
NT	monsoon forest	n	LC	1218	27.3	93	42.6	1	CC	55	1.57503	y	800	near
NT	monsoon forest	n	LC	1218	27.3	93	42.6	1	CC	55	1.57503	y	800	near
NT	monsoon forest	n	LC	1218	27.3	93	42.6	1	CC	55	1.57503	y	800	near
NT	monsoon forest	n	LC	1380	26	93	29.2	8	CC	46.2	1.71567	y	800	near
NT	monsoon forest	n	LC	1416	26.7	93	29.2	40	CC	46.2	1.54896	y	800	near
NT	monsoon forest	n	LC	1416	26.7	93	29.2	40	CC	46.2	1.54896	y	800	near
NT	monsoon forest	n	LC	1375	26	88	29.2	50	CC	46.2	1.22343	y	800	near
WA	Argyle Rd	a	LS	1246	27.3	89	9	500	SS	37	1.05847	n	800	near
NT	village	a	LC	1250	23.7	81	6.6	1281	CC	16	0.50222	n	856	near
NT	School	a	BM	1315	24.3	77	0.2	848	BB	1.4	-0.314785	n	936	near
WA	Argyle Rd	a	LS	1247	27.3	89	9	100	SS	37	1.05847	y	1000	near
WA	Argyle Rd	a	LS	1247	27.3	89	9	100	SS	37	1.05847	y	1000	near
WA	Argyle Rd	a	LS	1301	29.4	74	0	1000	SC	47	-1.46471	n	1000	near
NT	School	a	LC	1294	25.5	81	0	1204	CC	0	-0.233657	n	1018	med
NT	School	a	BM	1304	24.3	77	0.2	894	BB	1.4	-0.314785	n	1101	med
NT	School	a	BM	1308	24.3	77	0.2	390	BC	1.4	-0.314785	n	1111	med
NT	School	a	LC	1288	27.7	73	0	200	CC	0	-1.54519	n	1128	med
NT	village	a	BM	1242	25.1	86	0.2	600	BC	1.4	0.380729	n	1139	med
NT	village	a	BM	1236	25.1	86	0.2	447	BB	1.4	0.380729	n	1160	med
NT	School	a	LC	1319	24.8	88	0	2884	BC	0	0.622194	n	1191	med
NT	F. Dam wall	a	LC	1339	29.7	80	0	1562	CC	0	-1.33236	n	1226	med
WA	Argyle Downs Homestead	a	LS	1229	29	63	28	1300	SS	29	-2.58342	n	1300	med
NT	WOW/BHF	a	BM	1299	30.3	72	0	30	BB	0	-2.26285	n	1320	med
NT	WOW/BHF	a	BM	1299	30.3	72	0	30	BB	0	-2.26285	n	1320	med
NT	WOW/BHF	a	BM	1299	30.3	72	0	30	BB	0	-2.26285	n	1320	med
NT	WOW/BHF	a	BM	1306	30.3	72	0	30	BB	0	-2.26285	n	1320	med
NT	village	a	BM	1265	23.7	81	6.6	922	BB	16	0.50222	n	1375	med
NT	village	a	BM	1195	26.2	87	17.2	1	BB	21.6	0.605039	n	1408	med
NT	village	a	BM	1202	26.2	87	17.2	100	BB	21.6	0.605039	n	1408	med
NT	monsoon forest	n	LC	1250	24.5	89	0	1495	CC	0	0.792089	n	1430	med
NT	village	a	BM	1240	25.1	86	0.2	447	BB	1.4	0.380729	n	1480	med
NT	monsoon forest	n	LC	1230	24.5	89	0	975	CC	0	0.792089	n	1550	med
NT	horticulture	a	BM	1214	27.9	88	74.8	1600	BC	75	1.32388	n	1577	med
NT	WOW/BHF	a	LC	1257	30.3	72	0	1265	BC	0	-2.26285	n	1740	med
NT	WOW/BHF	a	LC	1303	30.3	72	0	632	BC	0	-2.26285	n	1800	med
NT	WOW/BHF	a	LC	1264	30.3	72	0	283	BC	0	-2.26285	n	1810	med
NT	F. Dam wall	a	LC	1322	29.7	80	0	2786	CC	0	-1.33236	n	1857	med
NT	School	a	LC	1324	24.3	77	0.2	1166	CC	1.4	-0.314785	n	1859	med
NT	village	a	BM	1215	26.2	87	17.2	2	BB	21.6	0.605039	n	1885	med
NT	village	a	BM	1248	25.1	86	0.2	1487	BB	1.4	0.380729	n	1902	med
WA	Argyle Downs Homestead	a	LC	1270	26.4	85	13	900	CC	37	1.09116	n	2000	med
WA	Argyle Downs Homestead	a	LS	1229	29	63	28	2080	SS	29	-2.58342	n	2080	far
NT	WOW/BHF	a	LC	1254	30.3	72	0	1200	BC	0	-2.26285	n	2210	far
NT	village	a	BM	1238	26.2	87	17.2	1649	BB	21.6	0.605039	n	2307	far
NT	WOW/BHF	a	LC	1330	30.3	72	0	447	CC	0	-2.26285	n	2420	far
WA	Argyle Downs Homestead	a	LC	1280	25.3	81	0.5	2340	SC	3	0.902707	y	2500	far
NT	F. Dam wall	a	LC	1308	29.7	80	0	390	CC	0	-1.33236	n	2518	far
NT	WOW/BHF	a	LC	1291	30.3	72	0	200	CC	0	-2.26285	n	2540	far
NT	School	a	BM	1307	25.5	81	0	781	BB	0	-0.233657	n	2658	far
NT	WOW/BHF	a	LC	1286	30.3	72	0	100	CC	0	-2.26285	n	2700	far
NT	WOW/BHF	a	LC	1286	30.3	72	0	100	CC	0	-2.26285	n	2700	far
NT	WOW/BHF	a	LC	1292	30.3	72	0	30	CC	0	-2.26285	n	2800	far
NT	WOW/BHF	a	LC	1295	30.3	72	0	30	CC	0	-2.26285	n	2800	far
NT	WOW	a	BM	1230	27.7	73	0	100	BB	0	-1.54519	n	2809	far
NT	monsoon forest	n	LC	1250	24.5	89	0	1615	CC	0	0.792089	n	2851	far
NT	WOW/BHF	a	LC	1324	30.3	72	0	283	CC	0	-2.26285	n	2860	far
NT	WOW/BHF	a	LC	1286	30.3	72	0	200	CC	0	-2.26285	n	2880	far
NT	monsoon forest	n	LC	1240	24.5	89	0	1495	CC	0	0.792089	n	2972	far
NT	WOW/BHF	a	LC	1327	30.3	72	0	100	CC	0	-2.26285	n	3043	far
NT	WOW/BHF	a	LC	1327	30.3	72	0	100	CC	0	-2.26285	n	3043	far
NT	WOW/BHF	a	LC	1330	30.3	72	0	283	CC	0	-2.26285	n	3043	far
NT	WOW/BHF	a	LC	1217	29.6	71	0	1000	CC	0	-2.19459	n	3300	far
NT	horticulture	a	LC	1217	27.9	88	74.8	1600	BC	75	1.32388	n	3307	far
NT	WOW/BHF	a	LC	1223	30	73	0	100	CC	0	-2.09295	n	3380	far
NT	WOW/BHF	a	LC	1225	30	73	0	100	CC	0	-2.09295	n	3380	far
NT	WOW/BHF	a	LC	1334	30.3	72	0	283	CC	0	-2.26285	n	3500	far
NT	WOW/BHF	a	LC	1230	30	73	0	300	CC	0	-2.09295	n	3500	far
NT	monsoon forest	n	LC	1240	24.5	89	0	40	CC	0	0.792089	n	3524	far
NT	horticulture	a	BM	1225	27.9	88	74.8	5	BB	75	1.32388	n	3604	far
NT	horticulture	a	BM	1230	27.9	88	74.8	5	BB	75	1.32388	n	3604	far
NT	WOW/BHF	a	LC	1245	30.3	72	0	200	BC	0	-2.26285	n	3620	far
NT	School	a	BM	1308	25.5	81	0	781	BB	0	-0.233657	n	3679	far
NT	F. Dam wall	a	LC	1334	29.7	80	0	400	CC	0	-1.33236	n	3706	far
NT	horticulture	a	LC	1209	27.9	88	74.8	2200	BC	75	1.32388	n	3767	far
NT	village	a	BM	1230	26.2	87	17.2	2061	BB	21.6	0.605039	n	3780	far
NT	School	a	BM	1313	24.6	88	0	3015	BB	0	0.669825	n	3975	far
NT	WOW/BHF	a	LC	1243	30.3	72	0	400	CC	0	-2.26285	n	4000	far
NT	WOW/BHF	a	LC	1240	30.3	72	0	400	CC	0	-2.26285	n	4030	far
NT	WOW/BHF	a	LC	1266	29.2	77	5.8	300	CC	5.8	-1.39727	n	4050	far
NT	WOW/BHF	a	LC	1197	29.4	78	0	100	CC	0	-1.45782	n	4060	far
NT	WOW/BHF	a	LC	1210	29.4	72	0	100	CC	0	-2.04851	n	4060	far
NT	WOW/BHF	a	LC	1230	30.3	72	0	100	CC	0	-2.26285	n	4110	far
NT	WOW/BHF	a	LC	1230	30.3	72	0	100	CC	0	-2.26285	n	4110	far
NT	WOW/BHF	a	LC	1277	29.4	77	5.8	283	CC	5.8	-1.44491	n	4120	far
NT	F. Dam wall	a	LC	1323	24.5	89	0	40	CC	0	0.792089	n	4175	far
NT	monsoon forest	n	LC	1240	24.5	89	0	1755	CC	0	0.792089	n	4384	far
NT	School	a	BM	1337	24.3	77	0.2	671	BB	1.4	-0.314785	n	4622	far
NT	F. Dam wall	a	LC	1260	20.8	88	0	300	CC	0	1.57482	n	4847	far
NT	F. Dam wall	a	LC	1260	20.8	88	0	300	CC	0	1.57482	n	4847	far
NT	F. Dam wall	a	LC	1260	20.8	88	0	600	CC	0	1.57482	n	4847	far
NT	School	a	BM	1344	24.3	77	0.2	600	BB	1.4	-0.314785	n	4914	far
WA	Argyle Downs Homestead	a	LS	1200	28.4	79	4	0	SS	6	-0.829374	y	10000	far
WA	Argyle Downs Homestead	a	LS	1200	28.4	79	4	0	SS	6	-0.829374	y	10000	far
WA	Argyle Downs Homestead	a	LS	1200	28.4	79	4	0	SS	6	-0.829374	y	10000	far
WA	Argyle Downs Homestead	a	LS	1200	28.4	79	4	0	SS	6	-0.829374	y	10000	far
WA	Argyle Downs Homestead	a	LS	1250	27	81	16	0	SC	52	0.514814	y	10000	far
WA	Argyle Downs Homestead	a	LS	1270	26.1	87	6	0	SS	18	1.27067	y	10000	far
WA	Argyle Downs Homestead	a	LC	1290	27	78	0	0	CC	13	-0.166982	n	10000	far
WA	Caravan Park LA	a	LC	1308	24.6	81	8	1	BC	11.5	1.33336	y	10000	far
WA	Wytham caves	n	LS	1243	30.1	81	20.8	2	SS	20.8	-1.33151	n	10000	far
WA	Argyle Downs Homestead	a	LC	1147	29	77	0	10	CC	0	-1.39524	n	10000	far
WA	Argyle Rd	a	BM	1170	26.3	89	0.5	10	BB	3	1.23774	n	10000	far
WA	Argyle Rd	a	BM	1170	26.3	89	0.5	10	BB	3	1.23774	n	10000	far
NT	village	a	BM	1200	23.9	85	5.4	10	BB	5.4	0.644867	n	10000	far
NT	village	a	BM	1200	23.9	85	5.4	10	BB	5.4	0.644867	n	10000	far
WA	Argyle Downs Homestead	a	BM	1200	28.4	79	4	10	SB	6	-0.829374	n	10000	far
WA	track behind homestead	n	BM	1260	27.4	74	28	10	BB	29	-0.633776	n	10000	far
WA	track behind homestead	n	BM	1260	27.4	74	28	10	BB	29	-0.633776	n	10000	far
NT	monsoon forest	n	BM	1260	27.8	83	0	18	BB	6	-0.469322	n	10000	far
WA	Argyle Downs Homestead	a	LC	1210	27	81	16	25	SC	52	0.514814	y	10000	far
WA	outcrop	n	LS	1230	26.1	87	6	30	SS	18	1.27067	n	10000	far
WA	Argyle Downs Homestead	a	LS	1255	27	78	0	30	SS	13	-0.166982	n	10000	far
WA	Argyle Downs Homestead	a	BM	1315	26.7	81	24	40	BC	30	0.457107	n	10000	far
WA	Argyle Downs Homestead	a	BM	1140	27.5	73	3.5	50	BC	41.5	-0.670166	n	10000	far
WA	Argyle Downs Homestead	a	LC	1140	27.5	73	3.5	50	BC	41.5	-0.670166	n	10000	far
NT	monsoon forest	n	BM	1245	26	90	2.6	50	BB	2.6	0.583222	n	10000	far
NT	village	a	BM	1235	26.4	81	NA	70	BB	NA		n	10000	far
NT	village	a	BM	1235	25.4	91	0.2	70	BC	3.2	0.836085	n	10000	far
WA	Argyle Downs Homestead	a	LC	1247	25.5	81	24	70	SC	30	1.0577	n	10000	far
WA	Caravan Park LA	a	BM	1160	27.4	79	7	100	BB	7	-0.319428	n	10000	far
WA	Caravan Park LA	a	BM	1160	27.4	79	7	100	BB	7	-0.319428	n	10000	far
WA	Argyle Downs Homestead	a	LC	1190	27	81	16	100	SC	52	0.514814	y	10000	far
NT	WOW	a	BM	1212	27.7	73	0	100	BB	0	-1.54519	n	10000	far
NT	WOW	a	BM	1212	27.7	73	0	100	BB	0	-1.54519	n	10000	far
NT	WOW	a	BM	1212	27.7	73	0	100	BB	0	-1.54519	n	10000	far
NT	WOW	a	BM	1212	27.7	73	0	100	BB	0	-1.54519	n	10000	far
NT	WOW	a	BM	1212	27.7	73	0	100	BB	0	-1.54519	n	10000	far
NT	WOW	a	BM	1212	27.7	73	0	100	BB	0	-1.54519	n	10000	far
NT	WOW	a	BM	1212	27.7	73	0	100	BB	0	-1.54519	n	10000	far
NT	WOW	a	BM	1212	27.7	73	0	100	BB	0	-1.54519	n	10000	far
NT	WOW	a	BM	1212	27.7	73	0	100	BB	0	-1.54519	n	10000	far
NT	WOW	a	BM	1212	27.7	73	0	100	BB	0	-1.54519	n	10000	far
NT	WOW	a	BM	1212	27.7	73	0	100	BB	0	-1.54519	n	10000	far
NT	WOW	a	BM	1212	27.7	73	0	100	BB	0	-1.54519	n	10000	far
NT	WOW	a	BM	1212	27.7	73	0	100	BB	0	-1.54519	n	10000	far
NT	WOW	a	BM	1212	27.7	73	0	100	BB	0	-1.54519	n	10000	far
NT	WOW	a	BM	1212	27.7	73	0	100	BB	0	-1.54519	n	10000	far
NT	WOW	a	BM	1212	27.7	73	0	100	BB	0	-1.54519	n	10000	far
NT	WOW	a	BM	1212	27.7	73	0	100	BB	0	-1.54519	n	10000	far
NT	WOW	a	BM	1212	27.7	73	0	100	BB	0	-1.54519	n	10000	far
NT	WOW	a	BM	1212	27.7	73	0	100	BB	0	-1.54519	n	10000	far
NT	WOW	a	BM	1212	27.7	73	0	100	BB	0	-1.54519	n	10000	far
NT	WOW	a	BM	1212	27.7	73	0	100	BB	0	-1.54519	n	10000	far
NT	WOW	a	BM	1230	27.7	73	0	100	BB	0	-1.54519	n	10000	far
NT	WOW	a	BM	1230	27.7	73	0	100	BB	0	-1.54519	n	10000	far
WA	Argyle Downs Homestead	a	LS	1230	27	81	16	100	SC	52	0.514814	y	10000	far
WA	Wytham caves	n	LS	1243	30.1	81	20.8	100	SS	20.8	-1.33151	n	10000	far
WA	Wytham caves	n	LS	1243	30.1	81	20.8	100	SS	20.8	-1.33151	n	10000	far
WA	Argyle Downs Homestead	a	LS	1257	25.6	84	12	100	SS	28	1.30208	y	10000	far
WA	Wytham caves	n	LS	1260	30.1	81	20.8	100	SS	20.8	-1.33151	n	10000	far
WA	Wytham caves	n	LS	1260	30.1	81	20.8	100	SS	20.8	-1.33151	n	10000	far
WA	Caravan Park LA	a	BM	1290	24.1	81	38	100	SB	60	2.04184	n	10000	far
WA	Argyle Downs Homestead	a	BM	1320	26.7	81	24	150	BC	30	0.457107	n	10000	far
WA	Argyle Downs Homestead	a	BM	1250	25.5	81	24	195	BB	30	1.0577	n	10000	far
WA	Argyle Downs Homestead	a	BM	1250	25.5	81	24	195	BB	30	1.0577	n	10000	far
WA	Argyle Downs Homestead	a	BM	1200	28.4	79	4	200	BB	6	-0.829374	n	10000	far
WA	Picnic area at Lake argyle Dam	a	BM	1230			0	200	BB	7		n	10000	far
WA	Picnic area at Lake argyle Dam	a	BM	1230			0	200	BB	7		n	10000	far
WA	Argyle Downs Homestead	a	LC	1255	27	78	0	200	SC	13	-0.166982	n	10000	far
WA	Caravan Park LA	a	BM	1308	24.6	81	8	200	BB	11.5	1.33336	n	10000	far
WA	Caravan Park LA	a	BM	1308	24.6	81	8	200	BB	11.5	1.33336	n	10000	far
WA	Caravan Park LA	a	BM	1250	25.1	81	0	250	BC	3.5	1.00753	n	10000	far
WA	Picnic area at Lake argyle Dam	a	BM	1230			0	300	BB	7		n	10000	far
WA	Picnic area at Lake argyle Dam	a	BM	1230			0	300	BB	7		n	10000	far
WA	Argyle Downs Homestead	a	BM	1257	25.5	81	24	325	BC	30	1.0577	n	10000	far
WA	Wytham caves	n	LS	1200	26.1	87	3.8	400	SS	24.6	1.33303	n	10000	far
WA	Wytham caves	n	LS	1200	26.1	87	3.8	400	SS	24.6	1.33303	n	10000	far
WA	splendida outcrop	n	LC	1226	29.8	70	2.5	412	SC	30.5	-2.23856	n	10000	far
WA	Argyle Downs Homestead	a	LC	1160	30.4	62	0	455	SC	0	-3.66255	n	10000	far
WA	Argyle Downs Homestead	a	BM	1167	28.4	79	4	500	BB	6	-0.829374	n	10000	far
WA	Argyle Downs Homestead	a	BM	1167	28.4	79	4	500	BB	6	-0.829374	n	10000	far
WA	Argyle Downs Homestead	a	BM	1167	28.4	79	4	500	BB	6	-0.829374	n	10000	far
WA	Argyle rd	a	BM	1264	27.4	79	7	500	BB	0	-0.385565	n	10000	far
WA	Argyle rd	a	BM	1266	27.4	79	7	500	BB	0	-0.385565	n	10000	far
WA	Argyle rd	a	BM	1268	27.4	79	7	500	BB	0	-0.385565	n	10000	far
WA	Argyle rd	a	BM	1268	27.4	79	7	500	BB	0	-0.385565	n	10000	far
WA	Wytham caves	n	LC	1200	26.1	87	3.8	600	SC	24.6	1.33303	n	10000	far
WA	Caravan Park LA	a	BM	1246	26.7	78	0	600	SB	3.5	-0.106589	n	10000	far
WA	Argyle Rd	a	LS	1330	29.4	74	0	600	SS	47	-1.46471	n	10000	far
WA	Argyle Rd	a	LS	1330	29.4	74	0	600	SS	47	-1.46471	n	10000	far
WA	Argyle Downs Homestead	a	LC	1230	27.1	81	13	800	SC	37	0.323044	n	10000	far
WA	Argyle rd	a	BM	1268	27.4	79	7	800	BB	0	-0.385565	n	10000	far
WA	Argyle rd	a	BM	1275	27.4	79	7	800	BB	0	-0.385565	n	10000	far
WA	Argyle rd	a	BM	1287	27.4	79	7	800	BB	0	-0.385565	n	10000	far
WA	Argyle rd	a	BM	1289	27.4	79	7	800	BB	0	-0.385565	n	10000	far
WA	Argyle Downs Homestead	a	LC	1200	27.1	81	13	806	SC	37	0.323044	n	10000	far
WA	Argyle Downs Homestead	a	BM	1150	29	77	0	849	SB	0	-1.39524	n	10000	far
WA	Caravan Park LA	a	BM	1264	24.1	81	38	975	BC	60	2.04184	n	10000	far
WA	Argyle rd	a	LC	1170	27.5	81	24	1000	BC	30	0.0567084	n	10000	far
WA	Argyle rd	a	BM	1172	27.5	81	24	1000	BC	30	0.0567084	n	10000	far
WA	Argyle Downs Homestead	a	BM	1221	26.8	81	22.5	1000	SB	29.5	0.402333	n	10000	far
WA	Argyle Downs Homestead	a	BM	1230	26.1	81	0	1000	BC	3.5	0.507033	n	10000	far
WA	Argyle rd	a	BM	1273	27.4	79	7	1000	BB	0	-0.385565	n	10000	far
WA	Argyle rd	a	BM	1290	27.4	79	7	1000	BB	0	-0.385565	n	10000	far
WA	Argyle rd	a	BM	1292	27.4	79	7	1000	BB	0	-0.385565	n	10000	far
WA	Argyle rd	a	BM	1295	27.4	79	7	1000	BB	0	-0.385565	n	10000	far
WA	Argyle rd	a	BM	1300	27.4	79	7	1000	BB	0	-0.385565	n	10000	far
WA	Argyle Downs Homestead	a	LS	1300	26.7	81	24	1000	SC	30	0.457107	n	10000	far
WA	Caravan Park LA	a	LC	1320	27.1	81	3.5	1000	CC	41.5	0.36556	n	10000	far
WA	Argyle Downs Homestead	a	LC	1180	26.2	82	0	1040	BC	0	0.528356	n	10000	far
WA	Argyle Downs Homestead	a	LC	1180	26.2	82	0	1040	CC	0	0.528356	y	10000	far
WA	Argyle Downs Homestead	a	LC	1220	28.4	79	4	1655	BC	6	-0.829374	n	10000	far
WA	Caravan Park LA	a	LS	1347	28.5	75	4.5	1703	SS	30.5	-1.06571	n	10000	far
WA	Caravan Park LA	a	BM	1200	27.4	79	7	1726	BB	7	-0.319428	n	10000	far
WA	Wytham caves	n	LS	1200	26.1	87	3.8	1802	SS	24.6	1.33303	n	10000	far
WA	Caravan Park LA	a	LC	1190	28.5	75	4.5	1817	CC	30.5	-1.06571	n	10000	far
WA	Argyle rd	a	LS	1244	27.4	79	7	1950	SB	0	-0.385565	n	10000	far
WA	Argyle rd	a	BM	1250	27.4	79	7	1950	SB	0	-0.385565	n	10000	far
WA	down rd to dam	n	LS	1260	28.3	79	7	2000	SB	7	-0.769877	n	10000	far
WA	Caravan Park LA	a	BM	1270	27.3	85	3.5	2000	BB	8	0.366715	n	10000	far
WA	Argyle rd	a	BM	1278	27.4	79	7	2000	BB	0	-0.385565	n	10000	far
WA	Argyle rd	a	BM	1280	27.4	79	7	2000	BB	0	-0.385565	n	10000	far
WA	Argyle Downs Homestead	a	LS	1320	26.3	81	6	2000	SS	18	0.54393	n	10000	far
WA	Picnic area at Lake argyle Dam	a	BM	1230			0	2147	BB	7		n	10000	far
WA	Caravan Park LA	a	BM	1210	27.4	79	7	2431	BB	7	-0.319428	n	10000	far
WA	Caravan Park LA	a	LC	1140	26.8	81	22.5	2500	CC	29.5	0.402333	y	10000	far
WA	Wytham caves	n	LS	1200	26.1	87	3.8	2500	SS	24.6	1.33303	n	10000	far
WA	Caravan Park LA	a	BM	1320	26.7	85	4	2500	BC	4	0.629221	n	10000	far
WA	Caravan Park LA	a	LC	1320	27	80	4	2500	BC	4	-0.0431325	n	10000	far
WA	Argyle Downs Homestead	a	LC	1200	27	81	16	2795	CC	52	0.514814	y	10000	far
WA	Argyle Rd	a	LC	1170	26.3	89	0.5	3000	BC	3	1.23774	n	10000	far
WA	Caravan Park LA	a	LC	1218	27.4	79	7	3041	BC	7	-0.319428	n	10000	far
WA	Caravan Park LA	a	LS	1238	27.3	85	3.5	3101	SB	8	0.366715	n	10000	far
WA	down rd to dam	n	LS	1235	28.3	79	7	3289	SS	7	-0.769877	n	10000	far
WA	Caravan Park LA	a	BM	1177	27.4	79	7	3465	BB	7	-0.319428	n	10000	far
WA	Caravan Park LA	a	BM	1190	27.4	79	7	3465	BB	7	-0.319428	n	10000	far
WA	Caravan Park LA	a	BM	1185	28.5	75	4.5	3956	SB	30.5	-1.06571	n	10000	far
WA	Argyle rd	a	BM	1285	27.4	79	7	4254	BB	0	-0.385565	n	10000	far
WA	track behind homestead	n	BM	1195	30.4	62	0	4518	SB	0	-3.66255	n	10000	far
WA	Argyle Downs Homestead	a	LC	1241	24.4	81	22	4545	CC	23	1.54212	y	10000	far
WA	Argyle Downs Homestead	a	LC	1300	24.6	81	22	4545	CC	23	1.44202	y	10000	far
WA	Wytham caves	n	LS	1230	26.3	78	50.8	4949	SS	54.6	0.576405	n	10000	far
NT	School	a	BM	1342	24.3	77	0.2	600	BB	1.4	-0.314785	n	10000	far
NT	School	a	BM	1311	25.5	81	0	1800	BB	0	-0.233657	n	10000	far
NT	monsoon forest	n	LC	1315	29.7	80	0	1562	CC	0	-1.33236	n	10000	far
NT	horticulture	a	BM	1237	27.9	88	74.8	10	BB	75	1.32388	n	10000	far
NT	horticulture	a	BM	1237	27.9	88	74.8	10	BB	75	1.32388	n	10000	far
NT	horticulture	a	BM	1237	27.9	88	74.8	10	BB	75	1.32388	n	10000	far
NT	horticulture	a	BM	1237	27.9	88	74.8	10	BB	75	1.32388	n	10000	far
NT	horticulture	a	BM	1237	27.9	88	74.8	10	BB	75	1.32388	n	10000	far
NT	horticulture	a	BM	1237	27.9	88	74.8	10	BB	75	1.32388	n	10000	far
NT	horticulture	a	BM	1237	27.9	88	74.8	10	BB	75	1.32388	n	10000	far
NT	horticulture	a	BM	1237	27.9	88	74.8	10	BB	75	1.32388	n	10000	far
NT	horticulture	a	BM	1237	27.9	88	74.8	10	BB	75	1.32388	n	10000	far
NT	horticulture	a	BM	1237	27.9	88	74.8	10	BB	75	1.32388	n	10000	far
NT	horticulture	a	BM	1237	27.9	88	74.8	10	BB	75	1.32388	n	10000	far
NT	horticulture	a	BM	1237	27.9	88	74.8	10	BB	75	1.32388	n	10000	far
NT	horticulture	a	BM	1237	27.9	88	74.8	10	BB	75	1.32388	n	10000	far
NT	horticulture	a	BM	1237	27.9	88	74.8	10	BB	75	1.32388	n	10000	far
NT	horticulture	a	BM	1237	27.9	88	74.8	10	BB	75	1.32388	n	10000	far
NT	horticulture	a	BM	1237	27.9	88	74.8	10	BB	75	1.32388	n	10000	far
NT	horticulture	a	BM	1237	27.9	88	74.8	10	BB	75	1.32388	n	10000	far
NT	horticulture	a	BM	1237	27.9	88	74.8	10	BB	75	1.32388	n	10000	far
NT	horticulture	a	BM	1237	27.9	88	74.8	10	BB	75	1.32388	n	10000	far
NT	horticulture	a	BM	1237	27.9	88	74.8	10	BB	75	1.32388	n	10000	far
NT	horticulture	a	BM	1237	27.9	88	74.8	10	BB	75	1.32388	n	10000	far
NT	horticulture	a	BM	1237	27.9	88	74.8	10	BB	75	1.32388	n	10000	far
NT	horticulture	a	BM	1237	27.9	88	74.8	10	BB	75	1.32388	n	10000	far
NT	horticulture	a	BM	1237	27.9	88	74.8	10	BB	75	1.32388	n	10000	far
NT	horticulture	a	BM	1237	27.9	88	74.8	10	BB	75	1.32388	n	10000	far
NT	horticulture	a	BM	1237	27.9	88	74.8	10	BB	75	1.32388	n	10000	far
NT	horticulture	a	BM	1237	27.9	88	74.8	10	BB	75	1.32388	n	10000	far
NT	horticulture	a	BM	1237	27.9	88	74.8	10	BB	75	1.32388	n	10000	far
NT	horticulture	a	BM	1237	27.9	88	74.8	10	BB	75	1.32388	n	10000	far
NT	horticulture	a	BM	1237	27.9	88	74.8	10	BB	75	1.32388	n	10000	far
NT	horticulture	a	BM	1237	27.9	88	74.8	10	BB	75	1.32388	n	10000	far
WA	Power station	a	LS	1280	27	80	4	100	SS	4	-0.0431325	y	10000	far
WA	Power station	a	LS	1280	27	80	4	100	SC	4	-0.0431325	y	10000	far
WA	Power station	a	LS	1280	27	80	4	500	SC	4	-0.0431325	y	10000	far
NT	monsoon forest	n	BM	1363	27.4	87	17.2	1360	BB	21.6	0.31925	n	10000	far
NT	monsoon forest	n	BM	1253	27.4	87	17.2	2786	BB	21.6	0.31925	n	10000	far
NT	village	a	BM	1240	25.4	91	0.2	300	BB	3.2	0.836085	n	10000	far
NT	monsoon forest	n	BM	1358	27.4	87	17.2	1360	BB	21.6	0.31925	n	10000	far
NT	monsoon forest	n	LC	1262	27.4	87	17.2	3015	CC	21.6	0.31925	n	10000	far
NT	monsoon forest	n	LC	1328	27.4	87	17.2	700	CC	21.6	0.31925	n	10000	far
NT	monsoon forest	n	LC	1263	27.4	87	17.2	3015	CC	21.6	0.31925	n	10000	far
NT	monsoon forest	n	LC	1270	27.4	87	17.2	721	BC	21.6	0.31925	n	10000	far
NT	monsoon forest	a	LC	1220	26.7	89	0	1265	CC	0	0.268145	n	10000	far
NT	monsoon forest	n	LC	1348	27.4	87	17.2	3000	CC	21.6	0.31925	n	10000	far
NT	monsoon forest	n	LC	1306	27.4	87	17.2	8	CC	21.6	0.31925	n	10000	far
NT	monsoon forest	n	LC	1279	27.4	87	17.2	412	BC	21.6	0.31925	n	10000	far
NT	monsoon forest	n	LC	1288	27.4	87	17.2	1942	CC	21.6	0.31925	n	10000	far
NT	monsoon forest	n	LC	1323	27.4	87	17.2	700	CC	21.6	0.31925	n	10000	far
NT	monsoon forest	n	LC	1307	27.4	87	17.2	780	CC	21.6	0.31925	n	10000	far
NT	monsoon forest	n	LC	1340	27.4	87	17.2	671	CC	21.6	0.31925	n	10000	far
NT	monsoon forest	n	LC	1294	27.4	87	17.2	10	CC	21.6	0.31925	n	10000	far
NT	monsoon forest	n	LC	1305	27.4	87	17.2	10	CC	21.6	0.31925	n	10000	far
NT	monsoon forest	n	BM	1278	27.4	87	17.2	412	BB	21.6	0.31925	n	10000	far
NT	monsoon forest	n	LC	1344	27.4	87	17.2	2138	CC	21.6	0.31925	n	10000	far
NT	monsoon forest	n	LC	1230	26.7	89	0	1265	CC	0	0.268145	n	10000	far
NT	monsoon forest	n	BM	1294	27.4	87	17.2	120	BC	21.6	0.31925	n	10000	far
NT	monsoon forest	n	LC	1245	26.7	89	0	1166	CC	17.4	0.602219	n	10000	far
NT	monsoon forest	n	LC	1220	26.7	89	0	3220	CC	17.4	0.602219	n	10000	far
NT	monsoon forest	n	LC	1239	26.7	89	0	1166	CC	17.4	0.602219	n	10000	far
NT	monsoon forest	n	BM	1269	26.7	89	0	30	BB	17.4	0.602219	n	10000	far
NT	monsoon forest	n	BM	1269	26.7	89	0	30	BB	17.4	0.602219	n	10000	far
NT	monsoon forest	n	BM	1335	26.7	89	0	400	BC	17.4	0.602219	n	10000	far
NT	monsoon forest	n	LC	1270	26.7	89	0	1040	BC	17.4	0.602219	n	10000	far
NT	monsoon forest	n	BM	1259	26.7	89	0	632	BC	17.4	0.602219	n	10000	far
NT	monsoon forest	n	LC	1282	26.7	89	0	3600	CC	17.4	0.602219	n	10000	far
NT	monsoon forest	n	LC	1289	26.7	89	0	3600	CC	17.4	0.602219	n	10000	far
NT	monsoon forest	n	LC	1353	26.7	89	0	250	CC	17.4	0.602219	n	10000	far
NT	monsoon forest	n	LC	1321	26.7	89	0	1300	CC	17.4	0.602219	n	10000	far
NT	monsoon forest	n	LC	1316	26.7	89	0	949	CC	17.4	0.602219	n	10000	far
NT	monsoon forest	n	LC	1352	26.7	89	0	250	CC	17.4	0.602219	n	10000	far
NT	monsoon forest	n	LC	1340	26.7	89	0	1040	CC	17.4	0.602219	n	10000	far
NT	monsoon forest	n	LC	1344	26.7	89	0	1040	CC	17.4	0.602219	n	10000	far
NT	monsoon forest	n	LC	1328	26.7	89	0	200	CC	17.4	0.602219	n	10000	far
NT	monsoon forest	n	LC	1330	25.7	90	24.4	200	CC	26	1.10394	n	10000	far
NT	monsoon forest	n	LC	1303	26.7	89	0	1560	BC	17.4	0.602219	n	10000	far
NT	monsoon forest	n	BM	1299	26.7	89	0	1560	BC	17.4	0.602219	n	10000	far
NT	village	a	BM	1276	28.3	85	74.8	650	BC	75	0.933275	n	10000	far
NT	village	a	LC	1230	23.9	85	5.4	4	CC	5.4	0.644867	n	10000	far
NT	monsoon forest	n	LC	1285	25.8	91	25.8	23	CC	58.4	1.80064	n	10000	far
NT	WOW	a	LC	1205	27.7	73	0	30	CC	0	-1.54519	n	10000	far
NT	WOW	a	LC	1205	27.7	73	0	30	CC	0	-1.54519	n	10000	far
NT	monsoon forest	n	LC	1218	27.3	93	42.6	30	CC	55	1.57503	n	10000	far
NT	monsoon forest	n	LC	1218	27.3	93	42.6	30	CC	55	1.57503	y	10000	far
NT	monsoon forest	n	LC	1275	26	93	29.2	30	CC	46.2	1.71567	y	10000	far
NT	village	a	LC	1235	25.4	91	0.2	50	CC	3.2	0.836085	n	10000	far
NT	village	a	LC	1235	25.4	91	0.2	50	CC	3.2	0.836085	n	10000	far
NT	monsoon forest	n	LC	1275	27.8	83	0	60	CC	6	-0.469322	n	10000	far
NT	village	a	LC	1305	28.3	85	74.8	67	CC	75	0.933275	n	10000	far
NT	village	a	LC	1230	24.5	80	3.6	100	CC	31.8	0.5166	n	10000	far
NT	monsoon forest	n	LC	1281	26	91	0	100	CC	6.8	0.76231	n	10000	far
NT	monsoon forest	n	LC	1255	26.6	88	1.6	150	BC	1.6	0.224231	n	10000	far
NT	village	a	LC	1235	25.4	91	0.2	200	CC	3.2	0.836085	n	10000	far
NT	monsoon forest	n	LC	1257	26.6	88	1.6	200	CC	1.6	0.224231	n	10000	far
NT	village	a	LC	1281	28.3	85	74.8	200	CC	75	0.933275	n	10000	far
NT	School	a	LC	1287	27.7	73	0	200	CC	0	-1.54519	n	10000	far
NT	monsoon forest	n	LC	1330	26.7	89	0	200	CC	17.4	0.602219	n	10000	far
NT	village	a	LC	1297	28.3	85	74.8	300	CC	75	0.933275	n	10000	far
NT	monsoon forest	n	LC	1317	26.5	93	7.4	300	CC	22.4	1.13964	n	10000	far
NT	F. Dam wall	a	LC	1312	29.7	80	0	390	CC	0	-1.33236	n	10000	far
NT	monsoon forest	n	LC	1260	26.6	88	1.6	400	CC	1.6	0.224231	n	10000	far
NT	monsoon forest	n	LC	1301	25.6	91	25.8	400	CC	58.4	1.84828	n	10000	far
NT	monsoon forest	n	LC	1280	26.9	88	0	500	BC	0	0.122065	n	10000	far
NT	monsoon forest	n	LC	1285	26.4	82	0	500	BC	0	-0.34955	n	10000	far
NT	monsoon forest	n	LC	1334	27.4	87	17.2	585	CC	21.6	0.31925	n	10000	far
NT	village	a	LC	1214	24.5	81	18	650	CC	18	0.350093	y	10000	far
NT	village	a	LC	1214	24.5	81	18	650	CC	18	0.350093	y	10000	far
NT	village	a	LC	1275	28.3	85	74.8	650	BC	75	0.933275	n	10000	far
NT	monsoon forest	n	LC	1301	25.7	93	7.4	650	CC	22.2	1.32633	n	10000	far
NT	WOW	a	LC	1197	27.7	73	0	825	CC	0	-1.54519	n	10000	far
NT	village	a	LC	1292	28.3	85	74.8	975	CC	75	0.933275	n	10000	far
NT	monsoon forest	n	BM	1218	26.6	88	0	1000	BB	0	0.193512	n	10000	far
NT	monsoon forest	n	LC	1273	26.4	82	0	1000	BC	0	-0.34955	n	10000	far
NT	village	a	LC	1300	28.3	85	74.8	1170	CC	75	0.933275	n	10000	far
NT	F. Dam wall	a	LC	1344	29.7	80	0	3941	CC	0	-1.33236	n	10000	far

## Sheet: Table S5
Area	site	enviro	ID	areas,ID	spp	time	air	hum	rain prev	rain2d	dist nearest	pair	breed
f	lab/houses	a	BM1	fBM1	RM	nighttime	29.4	80.4	12.2	19	3501	RR	n
f	lab/houses	a	BM2	fBM2	RM	nighttime	28.65	80.5	12.2	19	2643	RR	n
f	lab/houses	a	LC0a	fLC0a	LC	nighttime	24.1	85	18	18	791	CC	n
f	lab/houses	a	LC0b	fLC0b	LC	nighttime	24.34	86.6	2.6	5.4	869	CC	n
f	lab/houses	a	LC40a	fLC40a	LC	nighttime	24.4	87.8	5.4	11.4	363	CC	n
f	lab/houses	a	LC40b	fLC40b	LC	nighttime	24	85	0.1	27.2	185	CC	n
f	F dam	n	BM12	fBM12	RM	nighttime	26.6	91	1.6	1.6	150	RC	n
f	lab/houses	n	BM3	fBM3	RM	nighttime	30.7	85	26.4	26.8	3939	RR	n
f	F dam	n	BM4	fBM4	RM	nighttime	26	91	2.6	2.6	50	RR	n
f	F dam	n	BM5	fBM5	RM	nighttime	27.8	91	0.1	3.2	468	RR	n
f	F dam	n	BM6	fBM6	RM	daytime	27.5	91	41	41.2	700	RR	n
f	F dam	n	BM6	fBM6	RM	nighttime	26.6	91	1.8	1.8	1000	RR	n
f	F dam	n	BM6	fBM6	RM	nighttime	26.65	86.5	0.1	0.1	750	RC	n
f	F dam	n	BM7	fBM7	RM	daytime	27.5	92	41	41.2	700	RR	n
f	F dam	n	BM7	fBM7	RM	nighttime	26	87	0.2	0.2	500	RC	n
f	F dam	n	BM7	fBM7	RM	nighttime	29	91	0	0	3257	RR	n
f	F dam	n	BM8	fBM8	RM	daytime	28.4	91	0	12.4	1000	RR	n
f	F dam	n	BM8	fBM8	RM	nighttime	29	91	0	0	3257	RR	n
f	F dam	n	LC1	fLC1	LC	daytime	28.1	83	26.4	26.4	220	CC	n
f	F dam	n	LC1	fLC1	LC	nighttime	27.2	81	26.4	28.4	921	RC	n
f	F dam	n	LC1	fLC1	LC	nighttime	25.8	92.4	54	146.4	911	CC	n
f	F dam	n	LC11	fLC11	LC	daytime	32.1	80	10.8	11	10	CC	n
f	F dam	n	LC11	fLC11	LC	nighttime	25.7	91	20.2	35	650	CC	n
f	F dam	n	LC11	fLC11	LC	nighttime	26.2	89.5	10.2	26.1	135	CC	y
f	F dam	n	LC12	fLC12	LC	nighttime	26	88	0.2	17.2	50	CC	y
f	F dam	n	LC13	fLC13	LC	nighttime	26.25	89.5	10.2	26.1	175	CC	y
f	F dam	n	LC14	fLC14	LC	nighttime	25.95	90.5	18.1	29.5	148	CC	n
f	F dam	n	LC14	fLC14	LC	nighttime	24.1	91	20.2	35	0	CC	y
f	F dam	n	LC15	fLC15	LC	daytime	29	91	20.2	20.4	8	CC	n
f	F dam	n	LC15	fLC15	LC	nighttime	27.8	91	6	0.2	7	CC	n
f	F dam	n	LC2	fLC2	LC	daytime	27.25	89.5	68.6	68.7	676	CC	n
f	F dam	n	LC2	fLC2	LC	nighttime	26.45	84	33	38	1926	CC	n
k	Caravan Pk	a	BM1	kBM1	RM	nighttime	32.6	56	0	47	100	RR	n
k	homestead	a	BM10	kBM10	RM	nighttime	26.2	82	0	0	4225	RC	n
k	homestead	a	BM11	kBM11	RM	nighttime	26.2	82	0	0	4241	RC	n
k	homestead	a	BM12	kBM12	RM	nighttime	26	87.5	2.5	48.5	1971	SR	n
k	homestead	a	BM13	kBM13	RM	nighttime	26.1	86	89	124	1000	RR	n
k	homestead	a	BM15	kBM15	RM	nighttime	28.4	79	4	6	700	RR	n
k	homestead	a	BM17	kBM17	RM	nighttime	27.9	85	10	10	500	RR	n
k	Caravan Pk	a	BM1b	kBM1b	RM	nighttime	27.9	80	4	19.3	2640	RR	n
k	Caravan Pk	a	BM2	kBM2	RM	nighttime	32.6	56	0	47	100	RR	n
k	Caravan Pk	a	BM2b	kBM2b	RM	nighttime	27.9	80	4	19.3	3632	RC	n
k	Argyle Rd	a	BM7	kBM7	RM	nighttime	28.8	77	3.5	41.5	200	RR	n
k	Argyle Rd	a	BM8	kBM8	RM	nighttime	28.8	77	3.5	41.5	200	RR	n
k	homestead	a	LC2	kLC2	LC	daytime	33.2	57	9.5	27.5	718	CC	n
k	homestead	a	LC2	kLC2	LC	daytime	31.3	64	0	13	20	SC	n
k	homestead	a	LC2	kLC2	LC	nighttime	30.4	62	0	0	200	SC	n
k	homestead	a	LC2	kLC2	LC	nighttime	25.6	84	12	28	15	SC	y
k	homestead	a	LC2	kLC2	LC	nighttime	26.7	81	24	30	150	RC	n
k	homestead	a	LC2	kLC2	LC	nighttime	27.5	80	4.4	16.7	434	CC	n
k	homestead	a	LC3	kLC3	LC	daytime	32.75	61.8	10.8	21.3	2076	SC	n
k	homestead	a	LC3	kLC3	LC	daytime	31.3	64	0	13	20	CC	n
k	homestead	a	LC3	kLC3	LC	nighttime	26.3	81	6	18	0	CC	y
k	homestead	a	LC3	kLC3	LC	nighttime	30.4	62	0	0	100	CC	n
k	homestead	a	LC3	kLC3	LC	nighttime	26.7	81	24	30	40	RC	n
k	homestead	a	LC3	kLC3	LC	nighttime	25.6	84	12	28	3	SC	y
k	homestead	a	LC3	kLC3	LC	nighttime	26.7	81.5	6.5	25	1532	SC	n
k	homestead	a	LC4	kLC4	LC	daytime	26.2	80.4	15.9	32	384	CC	n
k	homestead	a	LC4	kLC4	LC	nighttime	26.8	77	1.8	22.5	1691	CC	n
k	homestead	a	LC4	kLC4	LC	nighttime	24.3	81	11.5	27	1189	CC	y
k	homestead	a	LC5	kLC5	LC	daytime	26.2	80.4	21.2	41.5	384	CC	n
k	homestead	a	LC5	kLC5	LC	nighttime	27.5	73	3.5	41.5	1000	CC	n
k	homestead	a	LC5	kLC5	LC	nighttime	24.3	81	11	22	1189	CC	y
k	homestead	a	LC5	kLC5	LC	nighttime	25.1	81	20.8	50.8	1228	RC	n
k	Caravan Pk	a	LC6	kLC6	LC	nighttime	24.6	81	22	23	0	CC	y
k	Caravan Pk	a	LC6	kLC6	LC	nighttime	27.1	81	3.5	41.5	1000	CC	n
k	Caravan Pk	a	LC6	kLC6	LC	nighttime	25.1	81	0	3.5	715	RC	n
k	Caravan Pk	a	LC7	kLC7	LC	nighttime	24.6	81	7.7	19.2	3885	CC	n
k	Caravan Pk	a	LC8	kLC8	LC	nighttime	25.1	81	0	3.5	250	RC	n
k	Caravan Pk	a	LC8	kLC8	LC	nighttime	24.1	81	38	60	975	RC	y
k	Caravan Pk	a	LC9	kLC9	LC	daytime	24	81	38	60	0	CC	n
k	Caravan Pk	a	LC9	kLC9	LC	nighttime	24.35	81	30	41.5	0	CC	y
k	Caravan Pk	a	LC9	kLC9	LC	nighttime	24.65	81	0.5	17.3	4327	CC	n
k	outcrop/argyle rd	a	LS1	kLS1	LS	nighttime			7	7	1000	SS	n
k	homestead	a	LS10	kLS10	LS	daytime	30.35	65	0	6.5	148	SS	n
k	homestead	a	LS10	kLS10	LS	nighttime	29	77	0	0	50	SC	n
k	homestead	a	LS10	kLS10	LS	nighttime	27.325	76.5	9.3	20	173	SS	n
k	homestead	a	LS11	kLS11	LS	daytime	31.7	62.7	4.4	16.7	514	SS	n
k	homestead	a	LS11	kLS11	LS	nighttime	26.975	80.3	9.3	20	88	SS	n
k	Caravan Pk	a	LS12	kLS12	LS	daytime	30.9	47	3.5	41.5	2921	SC	n
k	Caravan Pk	a	LS12	kLS12	LS	nighttime	24.1	81	38	60	100	SR	n
k	Caravan Pk	a	LS12	kLS12	LS	daytime	26.7	78	22	22	600	SR	n
k	outcrop	a	LS2	kLS2	LS	nighttime			7	7	1000	SS	n
k	homestead	a	LS7	kLS7	LS	daytime	27	78	0	13	640	SC	n
k	homestead	a	LS7	kLS7	LS	daytime	30.9571	65.9	10.2	25.5	560	SS	n
k	homestead	a	LS7	kLS7	LS	nighttime	25.6	84	12	28	15	SC	y
k	homestead	a	LS7	kLS7	LS	nighttime	27	78	0	12	640	SC	n
k	homestead	a	LS7	kLS7	LS	nighttime	25.55	82.5	18	29	522	SS	y
k	homestead	a	LS7	kLS7	LS	nighttime	27.4	79.2	14.2	26.8	1594	SS	n
k	homestead	a	LS8	kLS8	LS	daytime	30.8857	66.5	10.2	25.5	1321	SS	n
k	homestead	a	LS8	kLS8	LS	nighttime	27.1	81	36	36.5	1500	SS	y
k	homestead	a	LS8	kLS8	LS	nighttime	26.25	82.8	10.8	24.5	305	SS	n
k	homestead	a	LS8	kLS8	LS	nighttime	28.7	71.5	8	26	333	SC	y
k	homestead	a	LS9	kLS9	LS	daytime	31.2667	60.4	6.4	18.4	1882	SC	n
k	homestead	a	LS9	kLS9	LS	daytime	30.95	66	13	30.8	1066	SS	n
k	homestead	a	LS9	kLS9	LS	nighttime	26.25	81	20	41	112	SC	n
k	homestead	a	LS9	kLS9	LS	nighttime	27.725	76.5	12.3	21.7	204	SS	n
k	homestead	a	LS9	kLS9	LS	nighttime	25.85	85.5	9	23	0	SS	y
k	Caravan Pk	n	BM1	kBM1	RM	daytime			7	7	2000	SR	n
k	homestead	n	BM12	kBM12	RM	nighttime	28.4	79	4	6	500	RR	n
k	homestead	n	BM13	kBM13	RM	nighttime	28.4	79	4	6	700	RR	n
k	homestead	n	BM13	kBM13	RM	nighttime	25.9	89	3	92	4295	SR	n
k	homestead	n	BM16	kBM16	RM	nighttime	26.3	81	2	5	2997	RR	n
k	homestead	n	BM17	kBM17	RM	nighttime	26.3	81	47	57	2997	RR	n
k	Argyle Rd	n	BM6	kBM6	RM	nighttime	27.5	84	0	3.5	1170	RR	n
k	outcrop	n	LS1	kLS1	LS	nighttime	29.8	70	28	29	2802	SS	n
k	outcrop	n	LS1	kLS1	LS	daytime	30.4	60	28	29	200	SS	n
k	caves	n	LS13	kLS13	LS	daytime	29.25	85.5	20.6	45.8	367	SS	n
k	caves	n	LS13	kLS13	LS	nighttime	28	84.3	20.7	39.5	327	SS	n
k	caves	n	LS14	kLS14	LS	daytime	29.25	85.5	20.6	45.8	0	SS	n
k	caves	n	LS14	kLS14	LS	nighttime	28	84.3	20.7	39.5	109	SS	n
k	caves	n	LS15	kLS15	LS	daytime	29.1333	86.4	20.6	45.8	226	SS	n
k	caves	n	LS15	kLS15	LS	nighttime	28	84	12.3	22.7	495	SS	n
k	caves	n	LS16	kLS16	LS	daytime	31.4	80.5	20.6	45.8	1365	SS	n
k	caves	n	LS16	kLS16	LS	nighttime	28.7	83.4	26.3	44.5	1681	SS	n
k	outcrop	n	LS2	kLS2	LS	daytime	33.74	68.2	11.6	11.6	1637	SS	n
k	outcrop	n	LS2	kLS2	LS	nighttime	30	68	47	51	1118	SS	n
k	outcrop	n	LS3	kLS3	LS	daytime	35.3	56.3	12.2	25.8	2845	SS	n
k	outcrop	n	LS3	kLS3	LS	nighttime	28.38	75.2	13.1	27.8	2245	SS	n
k	outcrop	n	LS3	kLS3	LS	nighttime	29.8	70	2.5	15.6	412	SC	n
k	outcrop	n	LS5	kLS5	LS	daytime	32.975	60.8	20.7	37.3	1820	SS	n
k	outcrop	n	LS5	kLS5	LS	nighttime	31.3	71	16.9	29.9	2217	SS	n
k	outcrop	n	LS6	kLS6	LS	daytime	32.6	64.5	26	44.3	2620	SS	n
k	outcrop	n	LS6	kLS6	LS	nighttime	26.1667	83	14.2	19.2	1164	SS	n
k	homestead	n	LS8	kLS8	LS	nighttime	25.6	84	12	28	0	SS	y
